# Supplementary material for: Efficiency of health systems in middle-income countries and determinants of efficiency in Latin America and the Caribbean
Source: PLoS One. 2024 Sep 5;19(9):e0309772. doi: 10.1371/journal.pone.0309772 (PMC11376550; doi:10.1371/journal.pone.0309772)
Supplement: S2 Appendix — (ZIP) [file pone.0309772.s016.zip]

Archive with 1 entries (1 files):
- S2 appendix.xlsx
