# Supplementary material for: Efficiency of health systems in middle-income countries and determinants of efficiency in Latin America and the Caribbean
Source: PLoS One. 2024 Sep 5;19(9):e0309772. doi: 10.1371/journal.pone.0309772 (PMC11376550; doi:10.1371/journal.pone.0309772)
Supplement: S2 Appendix — (ZIP) [file pone.0309772.s016.zip › S2 appendix.xlsx]

## Sheet: Index
	Name	Description
	Averages	Sample averages, 2015-2019
	M5 PG-ES	Average potential gains and efficiency scores for Model 5 at the regional level
	HTI PG-ES	Estimated efficiency scores from a DEA model using enlarged sample
	PG-LAC	Estimated potential gains and efficiency score from a DEA model using enlarged sample without Haiti
	PG-MICS	Estimated potential gains from a DEA model using MICS countries only
	PG-OECD	Estimated potential gains from a DEA model using OECD countries only
	PG-ALL	Estimated potential gains from a DEA model using enlarged sample
	ES-LAC	Estimated efficiency scores from a DEA model using LAC countries only
	ES-MICS	Estimated efficiency scores from a DEA model using MICS countries only
	ES-OECD	Estimated efficiency scores from a DEA model using OECD countries only
	ES-ALL	Estimated efficiency scores from a DEA model using enlarged sample
	Simar-Wilson	Simar-Wilson models
	MPI	Malmquist Productivity Index
	Notes: We run six different models. Model (1) use as input the total health expenditure per capita. Model (2) use as input the total public health expenditure per capita. Model (3) use as input the total public and private health expenditure per capita. Model (4) use as input the total health expenditure per capita, GPD per capita, and population aged 65 and above. Model (5) use as input the tota…

## Sheet: Averages
	Country	Life expectancy at birth	HALE at birth	Under-5 mortality rate	Neonatal mortality rate	Inverse neonatal mortality rate	DALYs lost per 100,000 people				UHC services coverage index					Births attended by skilled health staff	DPT immunization DPT (%)	Ratio skilled birth attendance		Out-of-pocket as a % of CHE	Hospital beds per 1,000 people	Average governance quality	Total health spending per capita (PPP, constant, 2020)	Public health spending per capita (PPP, constant, 2020)	OOP health spending per capita (PPP, constant, 2020)	Private health spending per capita (PPP, constant, 2020)	Pooled health spending per capita (PPP, constant, 2020)
							All causes	NCDs	Maternal causes	Neonatal causes	Total	Service capacity	NCDs	RMNC health	Infectious diseases			Poor / Rich	Rural / Urban
	Code	avle	halebirth	iavmortund5	imortneo	mortneo	iavdalys_who	idaly_ncd	idaly_mat	idaly_neo	who_cov	who_cov_ser_cap	who_cov_ncd	who_cov_repro	who_cov_infec	avbirthealtstaff	avimmudpt	sba_wealth_ineq	sba_rural_ineq
	ARG	76.42	66.7	10.29	6.1	993.904	27868	21307	61	862	73.7	85.72	48.8	88.33	79.86	98.3	88.2	0.996		27.21	4.97	-0.07	2373.8	1522.6	644	207.8	1730.4
	BHS	73.6	64.47	15.29	7.17	992.834	31089	22429	65	793	68.51	63.84	52.39	84.15	78.34	98.75	92.4			27.32	2.9	0.65	2139.6	921.2	580.8	638	1559.2
	BLZ	74.38	65.01	13.74	9.12	990.878	25865	16030	101	1637	65.41	53.18	65.97	80.02	65.25	95.14	94.2	0.936	0.977	23.58	1.13	-0.27	455.4	313.4	107.4	34.6	348
	BOL	71.66	62.81	28.7	15.28	984.722	31334	18671	302	3425	65.6	62.76	73.84	70.17	57.31	86.57	83.6	0.346	0.55	25.31	1.23	-0.64	579	406.2	146.2	26.6	432.8
	BRA	75.41	64.76	15.64	9.37	990.63	30440	21316	66	1657	75.16	95.46	55.36	76.24	79.28	98.68	86.2	0.744	0.806	24.66	2.12	-0.2	1443.6	606.8	356	440.6	1047.4
	BRB	76.45	66.94	13.34	8.86	991.138	32260	26692	38	1001	73.72	80.63	57.66	85.91	73.97	98.78	93.8	1	1.017	45.3	5.92	0.9	1115.6	524	505	85.8	609.8
	CHL	79.96	69.11	7.44	4.84	995.164	24529	20018	25	492	78.28	90.72	56.82	90.09	80.9	99.76	95			33.72	2.11	0.94	2366.4	1412.8	797.2	156.4	1569.2
	COL	79.96	69.39	14.57	7.93	992.072	24069	16741	77	1184	77.18	85.76	71.98	81.82	70.27	98.28	92	0.888	0.898	15.14	1.68	-0.19	1229	943.2	185.8	100	1043.2
	CRI	79.96	69.31	8.65	6.04	993.956	22776	17693	33	689	76.26	73.53	68.07	87.32	77.45	97	94.8	1.013	0.997	22.16	1.13	0.61	1626.2	1210.4	360.4	55.4	1265.8
	DOM	72.53	63.72	34.81	24.27	975.734	31230	19726	158	3422	64.06	59.08	52.06	83.74	65.41	99.62	86.4	0.973	0.99	28.92	1.52	-0.21	776.4	467.6	224.4	83.2	550.8
	ECU	76.07	66.48	14.38	6.99	993.008	25087	16941	110	1442	78.28	83.99	76.28	80.79	72.73	95.39	83.2	0.424	0.632	32.65	1.48	-0.47	934.6	570.6	305	59	629.6
	GTM	72.2	62.6	26.38	12.42	987.578	29063	16854	174	1760	56.73	32.98	67.68	70.27	66.21	69.7	82.8	0.413	0.681	55.89	0.43	-0.62	522.4	188.2	292	42.4	230.6
	GUY	66.87	58.02	31.19	19.04	980.962	40501	25784	204	2721	73.29	79.75	58.98	82.05	74.79	95.75	96.6	0.953	0.997	32.2	1.72	-0.24	570	353.2	184.4	29.6	382.8
	HND	71.43	62.54	18	9.79	990.208	26896	17478	165	1880	61.27	37.41	68.87	80.01	68.5	79.78	92.4	0.83	0.92	50.91	0.65	-0.64	419.8	178.4	213.8	27.6	206
	HTI	63	54.75	66.01	26.18	973.822	49856	23319	794	4666	45.83	25.47	63.82	50.71	53.67	41.6	61.4	0.186	0.498	37.63		-1.19	151.2	20	56.6	74.2	94.2
	JAM	76.25	66.56	14.61	10.32	989.684	26672	20644	67	1746	69	75.21	54.35	86.32	64.27	99.7	95.2	0.965	0.983	17.37	1.73	0.2	629	414	109	106.4	520.4
	MEX	75.56	65.33	15.17	8.51	991.49	26752	19748	61	1216	73.24	77.44	64.8	82.57	69.48	97.43	87	0.92	0.943	41.76	0.99	-0.36	1148.2	580.8	479.4	88.4	669.2
	NIC	75.06	65.53	17.97	10.85	989.154	22494	16294	63	1180	68.62	68.6	67.74	76.05	62.82	94.07	98	0.635	0.766	34.14	0.93	-0.73	492.4	306.4	168	18.2	324.6
	PAN	79.65	68.97	15.92	8.87	991.128	23295	16426	89	1120	75.43	89.89	66.22	81.31	66.93	94.6	83.2	0.721	0.786	33.98	2.27	0.14	2438.4	1456.8	832	149.6	1606.4
	PER	79.82	69.58	14.45	7.49	992.506	22322	14792	101	1626	77.38	77.51	82.69	76.42	73.37	93.14	86.8	0.776	0.816	29.12	1.58	-0.13	674	416.8	196.2	61.2	478
	PRY	76.4	66.3	20.9	11.17	988.83	24425	17188	105	1030	60.06	60.31	36.74	84.82	69.39	96.7	89.8	0.879	0.92	43.27	0.81	-0.4	954.4	442	412.8	99.8	541.8
	SLV	75.07	65	14.36	6.98	993.02	28950	18876	53	989	74.13	75.79	71.39	81.52	68.49	99.9	86.2	0.944	0.966	36.08	1.09	-0.29	771.2	439.4	278.2	53.4	492.8
	SUR	72.53	62.78	19.23	11.97	988.028	33699	23194	128	2571	67.22	71.02	55.91	72.59	70.94	94.2	75	0.972	0.988	20.81	3.02	-0.17	1241	898	250.4	92.4	990.4
	TTO	74.85	65.2	18.26	11.68	988.322	32583	25437	39	1127	72.44	78.21	53.83	81.14	80.66	100	94.8	1.004	0.989	43.41	3.02	0.09	1717.8	852.6	745.2	119.8	972.4
	URY	77.35	67.38	7.82	4.44	995.564	30751	24639	28	580	78.57	92.79	52.69	92.64	84.18	99.98	93.6	1.011	0.984	16.31	2.45	0.88	2145.4	1445.2	349.4	267.4	1712.6
	VEN	75.46	65.73	23.2	14.6	985.396	28579	19152	134	1525	69.68	69.21	64.02	77.58	68.7	99.1	72.2			29.58	0.82	-1.61	890.6	463.6	256.8	170	633.6
	LAC	74.9192	65.1912	19.2431	10.78	989.22	28976.3	19899.6	124.654	1628.5	69.9635	71.01	61.8831	80.1762	70.8912	93.1508	87.8769	0.805609	0.868364	31.8627	1.908	-0.154615	1146.36	667.469	347.554	126.454	793.923
	MICS	70.8	61.87	29.94	14.57	985.432	34649	21013	189	2507	60.71	60.35	56.07	71.69	61.7	89.6	87.86	0.75	0.846	35.94	2.36	-0.32	682.69	395.447	227.081	60.8724	456.349
	OECD	80.78	69.64	4.81	2.77	997.226	28501	24258	13	373	81.01	92.37	62.73	89.55	83.72	98.75	94.94	0.937	0.947	20.18	4.49	1.07	4209.8	3201.37	750.379	254.274	3455.65
	Total	73.47	63.96	23.15	11.42	988.579	33096	22005	141	1918	66.23	69.11	57.63	76.66	67.81	92.01	89.63	0.759	0.85	31.86	3.35	0.07	1661.51	1160.77	380.565	120.156	1280.95

## Sheet: M5 PG-ES
	POTENTIAL GAINS
														28	30	29	31
						Enlarged sample				Enlarged sample (rank)				Enlarged sample (%)
	Output	Code	LAC	OECD	MICS	LAC	OECD	MICS	TOTAL	LAC	OECD	MICS	TOTAL	LAC	OECD	MICS	TOTAL
	Life expectancy at birth	avle	2.43388	4.26206	2.52687	3.44538	2.25321	4.57816	4.00145	3	4	1	2	0.0459879	0.0278931	0.0646632	0.0544637
	HALE at birth	halebirth	2.17077	3.55423	2.58593	3.07246	2.50694	3.79147	3.4808	3	4	1	2	0.0471301	0.0359986	0.0612813	0.0544216
*	Under-5 mortality rate	iavmortund5	4.67654	13.5199	3.17934	9.86316	2.03343	13.7507	10.6492	3	4	1	2	0.512556	0.42275	0.459277	0.46001
*	Neonatal mortality rate	imortneo	3.08935	6.91761	2.14271	6.70016	1.58565	6.9347	5.55834	2	4	1	3	0.621536	0.572438	0.475958	0.48672
*	DALYs lost (per 100000)	iavdalys_who	4046.07	6496.54	4297.78	5506.04	4247.76	6853.64	6238.4	3	4	1	2	0.190018	0.149039	0.197802	0.188494
*	DALYs lost NCDs (per 100000)	idaly_ncd	2942.45	4468.17	3920.29	4434.55	4612.84	4690.18	4737.53	4	3	2	1	0.222847	0.190157	0.223204	0.215293
*	DALYs lost maternal causes (per 100000)	idaly_mat	43.7229	104.394	22.2328	79.3414	7.84772	108.135	80.7816	3	4	1	2	0.636494	0.603671	0.572142	0.572919
*	DALYs lost neonatal causes (per 100000)	idaly_neo	529.582	1162.85	317.997	928.599	161.919	1206.14	916.29	2	4	1	3	0.570217	0.434098	0.481109	0.477732
	Births attended by skilled health staff	avbirthealtstaff	2.14751	4.71124	1.63283	4.42852	1.19965	4.99238	3.97235	2	4	1	3	0.0475415	0.0121484	0.0557185	0.043173
	DPT immunization DPT (%)	avimmudpt	6.00789	7.34919	5.03369	8.68122	3.72694	7.34137	6.47957	1	4	2	3	0.0987884	0.0392557	0.0835576	0.0722924
	Ratio skilled birth attendance poor/rich	sba_wealth_ineq	0.0733104	0.0943701	0.0732153	0.101139	0.0641525	0.0963966	0.0943701	1	4	2	3	0.125543	0.0684659	0.128529	0.124335
	Ratio skilled birth attendance rural/urban	sba_rural_ineq	0.0745181	0.0846422	0.0739738	0.0938768	0.0642629	0.0858385	0.0846422	1	4	2	3	0.108108	0.0678594	0.101464	0.099579
	UHC service coverage index	who_cov	3.64734	6.99152	3.93865	6.06321	3.91069	7.36224	6.50083	3	4	1	2	0.0866625	0.0482742	0.121269	0.0981554
	UHC index sub service capacity	who_cov_ser_cap	8.54369	13.6288	6.04204	14.8794	5.5935	13.6864	11.5407	1	4	2	3	0.209539	0.0605554	0.226784	0.16699
	UHC index sub NCDs	who_cov_ncd	11.2235	13.7824	10.9192	12.6509	10.8638	13.6529	13.0327	3	4	1	2	0.204432	0.173183	0.243497	0.226144
	UHC index sub RMNC health	who_cov_repro	4.66682	7.13542	3.29548	5.66305	2.61752	7.29192	5.99877	3	4	1	2	0.0706326	0.0292297	0.101715	0.0782516
	UHC index sub infectious diseases	who_cov_infec	4.41632	8.37351	4.21041	7.55705	4.70807	8.68075	7.5349	2	4	1	3	0.106601	0.0562359	0.140693	0.111118
*	For these indicators, we use the inverse of the variable as we want to reflect a “more is better”
	EFFICIENCY SCORE
						Enlarged sample				Enlarged sample (rank)
	Output	Code	LAC	OECD	MICS	LAC	OECD	MICS	TOTAL	LAC	OECD	MICS	TOTAL
	Life expectancy at birth	avle	0.966698	0.936761	0.967056	0.953216	0.971662	0.932112	0.942199	2	1	4	3
	HALE at birth	halebirth	0.965904	0.939687	0.961334	0.952132	0.963608	0.935654	0.942735	2	1	4	3
*	Under-5 mortality rate	iavmortund5	0.995206	0.985753	0.996759	0.989925	0.99795	0.985483	0.988792	2	1	4	3
*	Neonatal mortality rate	imortneo	0.996863	0.992937	0.997833	0.993215	0.998407	0.992915	0.99433	3	1	4	2
*	DALYs lost (per 100000)	iavdalys_who	0.940789	0.886333	0.937428	0.920485	0.938427	0.879713	0.89448	2	1	4	3
*	DALYs lost NCDs (per 100000)	idaly_ncd	0.962243	0.940558	0.947814	0.943614	0.937658	0.937431	0.936541	1	2	3	4
*	DALYs lost maternal causes (per 100000)	idaly_mat	0.999562	0.998952	0.999777	0.999205	0.999921	0.998915	0.999189	2	1	4	3
*	DALYs lost neonatal causes (per 100000)	idaly_neo	0.994573	0.987832	0.996757	0.990518	0.998369	0.987366	0.990423	2	1	4	3
	Births attended by skilled health staff	avbirthealtstaff	0.975733	0.931349	0.982103	0.941748	0.987683	0.926843	0.943058	3	1	4	2
	DPT immunization DPT (%)	avimmudpt	0.927748	0.901815	0.942445	0.895656	0.959851	0.901317	0.915675	4	1	3	2
	Ratio skilled birth attendance poor/rich	sba_wealth_ineq	0.868254	0.806788	0.870558	0.815441	0.929416	0.800874	0.806788	2	1	4	3
	Ratio skilled birth attendance rural/urban	sba_rural_ineq	0.898234	0.870583	0.899824	0.873334	0.930906	0.867807	0.870583	2	1	4	3
	UHC service coverage index	who_cov	0.945462	0.872621	0.946127	0.910291	0.949722	0.865366	0.887507	2	1	4	3
	UHC index sub service capacity	who_cov_ser_cap	0.864001	0.699391	0.915144	0.760611	0.936056	0.690513	0.757589	2	1	4	3
	UHC index sub NCDs	who_cov_ncd	0.796841	0.727905	0.807227	0.775589	0.814337	0.728136	0.748644	2	1	4	3
	UHC index sub RMNC health	who_cov_repro	0.940052	0.887298	0.959488	0.927445	0.969823	0.883636	0.907605	2	1	4	3
	UHC index sub infectious diseases	who_cov_infec	0.93473	0.841222	0.94234	0.88922	0.938717	0.83412	0.863917	2	1	4	3
*	For these indicators, we use the inverse of the variable as we want to reflect a “more is better”
	POTENTIAL GAINS (% BASELINE)
	Country code		Life expectancy at birth	HALE at birth	Under-5 mortality rate	Neonatal mortality rate	DALYs lost per 100,000 people				UHC services coverage index					Births attended by skilled health staff	DPT immunization rate(%)	Ratio skilled birth attendance			Comparison potential gains (#)				Comparison potential gains (5)
							All causes	NCDs	Maternal causes	Neonatal causes	Total	Service capacity	NCDs	RMNC health	Infectious diseases			Poor / Rich	Rural / Urban		Country < LAC	Country > MICS	Country < OECD		Country < LAC	Country > MICS	Country < OECD
	ARG		6.1784	5.97512	69.332	79.1157	21.4117	23.3471	90.178	63.1268	10.431	13.5357	39.7124	4.6576	6.54145	1.7	10.9091	1.65252			6	8	2		0.375	0.5	0.125
	BHS		8.98585	8.50527	76.5896	81.111	30.9437	34.2898	89.3	57.8526	16.2927	36.0323	36.6429	7.58159	6.07279	1.25	6.66667				5	11	2		0.333333	0.733333	0.133333
	BLZ		2.58113	2.17018	18.3749	46.3611	15.8895	16.4798	70.0306	48.6645	10.1498	40.3753	15.7797	4.97994	17.1595	4.86	4.80953	6.52379	3.59648		12	4	8		0.705882	0.235294	0.470588
	BOL		6.89896	6.32296	62.3754	69.2849	28.8756	26.1297	90.8962	77.606	11.2963	30.5413	6.64127	17.3652	27.7364	13.4333	15.5556	65.494	45.7445		1	15	1		0.0588235	0.882353	0.0588235
	BRA		5.88175	7.253	61.0491	72.3728	25.2805	27.8178	83.8698	74.1029	5.85998	2.49442	32.8955	14.0457	2.21621	1.32	12.9293	25.9421	20.6885		4	12	2		0.235294	0.705882	0.117647
	BRB		3.26796	3.24197	54.4788	64.0061	16.6312	19.3323	67.0079	56.2336	5.47402	14.9403	25.7358	1.96342	3.98307	1.1456	5.18023	0.122613	0		13	5	6		0.764706	0.294118	0.352941
	CHL		1.9105	2.61679	59.2092	74.0057	10.778	19.0555	76.4172	39.9061	5.38996	8.78809	29.5113	2.65309	5.87323	0.239998	4.04041				13	4	8		0.866667	0.266667	0.533333
	COL		0.362486	0.789332	63.054	69.93	15.2597	13.2316	91.0522	65.7302	3.49432	12.466	12.952	8.02319	14.9295	1.72	7.07071	11.968	11.6509		10	6	5		0.588235	0.352941	0.294118
	CRI		1.35781	1.83699	62.6326	78.3057	9.34706	14.734	81.5392	51.5447	6.67382	25.6183	17.1108	4.92619	8.61416	3	4.24242	0	2.05892		13	5	7		0.764706	0.294118	0.411765
	DOM		9.26047	8.53913	80.436	85.2041	29.5013	28.3982	92.1	84.1933	19.7683	39.679	37.042	5.53444	18.5653	0.379997	12.7273	3.01973	2.6178		4	13	3		0.235294	0.764706	0.176471
	ECU		4.01948	3.72317	44.631	50.3342	15.812	14.8594	86.5477	67.4384	0	11.3238	6.89833	7.31336	10.0608	4.612	15.9596	57.7697	37.7837		11	6	4		0.647059	0.352941	0.235294
	GTM		5.56675	5.75849	49.7362	50.9141	17.2787	20.1786	83.3109	40.6248	20.6682	63.3002	13.2229	16.7566	12.8106	30.3	16.2535	58.6862	32.5244		6	10	3		0.352941	0.588235	0.176471
	GUY		15.2329	15.5498	72.7568	77.5839	36.6221	40.7088	91.8806	77.4422	4.63274	16.3647	27.5331	5.4904	5.79396	4.25	2.42425	4.92797	1.69033		8	9	4		0.470588	0.529412	0.235294
	HND		4.74499	4.01381	12.2044	31.033	8.73938	23.0798	77.5431	29.8358	13.0254	56.9057	10.3225	0.590569	7.85225	20.0902	6.08574	16.4342	8.86661		10	6	6		0.588235	0.352941	0.352941
	HTI		0	0	0	0	0	0	0	0	0	21.5884	0	0	0	32.2138	18.5235	50.0793	11.1308		12	4	12		0.705882	0.235294	0.705882
	JAM		2.42992	2.28476	36.7415	60.763	19.0504	28.767	70.0768	67.1792	9.16814	18.854	32.5817	0	19.3636	0.300008	3.83839	3.7671	3.06886		10	6	8		0.588235	0.352941	0.470588
	MEX		5.73916	6.4996	65.8072	70.5905	19.7895	26.4833	82.0681	65.1533	8.84047	21.3136	21.6391	7.95506	14.3896	2.56666	12.1212	8.40763	7.35919		3	9	0		0.176471	0.529412	0
	NIC		0.123525	0	25.6199	47.0551	0	12.0715	42.3077	19.3559	2.80319	21.1988	11.8119	5.99614	16.9717	5.75274	0.462389	36.2311	24.2466		12	4	11		0.705882	0.235294	0.647059
	PAN		2.76204	3.21514	80.5157	85.5221	17.4087	14.2666	93.6759	75.8342	9.85443	10.0077	19.9218	12.2407	22.3256	5.4	15.9596	28.8723	22.7753		6	9	3		0.352941	0.529412	0.176471
	PER		0	0	47.5561	50.6592	1.04183	0	85.6396	69.9245	0.991452	19.149	0	12.458	7.37675	6.86001	12.3232	22.5352	19.6475		10	9	7		0.588235	0.529412	0.411765
	PRY		4.35781	4.77864	65.3581	68.3469	16.4185	20.0355	87.2011	54.9927	23.9074	37.6821	55.569	3.26784	13.5436	3.3	9.29293	12.3668	9.39114		9	8	0		0.529412	0.470588	0
	SLV		2.30145	3.0701	28.9067	35.86	17.6671	12.9917	51.4715	32.3994	0	15.9701	8.57162	1.89592	13.0979	0.0429571	12.9089	5.65517	4.67005		15	1	13		0.882353	0.0588235	0.764706
	SUR		10.015	10.6063	79.8042	87.6735	35.0743	36.3807	94.2275	84.1188	16.8761	27.8413	32.386	19.8417	14.8188	5.8	24.2424	3.63765	2.9309		2	15	2		0.117647	0.882353	0.117647
	TTO		7.27631	7.31461	79.5488	87.6819	28.9088	35.7763	80.0471	68.905	11.154	21.2964	34.4015	10.6836	2.70175	0	4.24242	0.392419	2.87086		5	10	4		0.294118	0.588235	0.235294
	URY		4.80084	4.74682	59.9269	71.5521	18.4989	22.5814	78.7561	45.4744	3.78712	5.81666	32.0112	0	1.01609	0.016737	5.45455	0	3.35276		10	5	7		0.588235	0.294118	0.411765
	VEN		5.5827	5.6445	72.8331	77.4178	23.814	25.3678	90.6947	69.4978	12.7057	29.3284	22.5743	12.4235	14.2127	0.9	27.0707				3	11	3		0.2	0.733333	0.2
	LAC		4.59881	4.71306	51.2544	62.1563	19.0018	22.2846	63.6876	57.0231	8.6663	20.9539	20.4435	7.0633	10.6601	4.75418	9.87884	12.5545	10.8101
	MICS		6.47158	6.13156	45.484	47.2394	19.7015	22.3099	56.4849	47.4753	12.1221	22.6688	24.3194	10.1651	14.071	5.57894	8.36524	12.8475	10.1511						0.489084	0.472775	0.300584
	OECD		2.78918	3.59971	42.2395	57.1656	14.9036	19.0157	60.3083	43.4523	4.82756	6.05585	17.3191	2.92304	5.62389	1.21479	3.92549	6.84386	6.78327
	Enlarged sample		5.44661	5.44169	45.7736	48.5154	18.8059	21.5084	56.8948	47.3871	9.80695	16.6809	22.5884	7.81843	11.106	4.32042	7.2336	12.4342	9.95569
	Comparison potential gains (#)
	Country < LAC		13	13	9	9	14	13	3	10	11	11	12	13	12	15	12	13	12
	Country > MICS		6	8	19	21	10	13	23	19	7	10	12	8	10	7	14	9	9
	Country < OECD		10	11	6	8	6	9	3	6	8	2	11	7	5	8	3	11	10
	Comparison potential gains (%)
	Country < LAC		0.5	0.5	0.346154	0.346154	0.538462	0.5	0.115385	0.384615	0.423077	0.423077	0.461538	0.5	0.461538	0.576923	0.461538	0.5	0.461538	0.441176
	Country > MICS		0.230769	0.307692	0.730769	0.807692	0.384615	0.5	0.884615	0.730769	0.269231	0.384615	0.461538	0.307692	0.384615	0.269231	0.538462	0.346154	0.346154	0.463801
	Country < OECD		0.384615	0.423077	0.230769	0.307692	0.230769	0.346154	0.115385	0.230769	0.307692	0.0769231	0.423077	0.269231	0.192308	0.307692	0.115385	0.423077	0.384615	0.280543

## Sheet: HTI PG-ES
	Code	IADB	OECD	MICS	ID	Output code	Output	Efficiency Score	Potential Gains
	AGO	0	0	1	1	avle	Life expectancy at birth	0.856309	9.2348
	AGO	0	0	1	2	halebirth	HALE at birth	0.860657	7.80705
	AGO	0	0	1	3	iavmortund5	Under-5 mortality rate	0.940984	54.2441
	AGO	0	0	1	4	imortneo	Neonatal mortality rate	0.98048	18.9477
	AGO	0	0	1	5	iavdalys_who	DALYs lost (per 100000)	0.735438	14422.1
	AGO	0	0	1	6	idaly_ncd	DALYs lost NCDs (per 100000)	0.984743	1311.43
	AGO	0	0	1	7	idaly_mat	DALYs lost maternal causes (per 100000)	0.995751	422.954
	AGO	0	0	1	8	idaly_neo	DALYs lost neonatal causes (per 100000)	0.95629	4096.26
	AGO	0	0	1	9	avbirthealtstaff	Births attended by skilled health staff	0.509749	24.3165
	AGO	0	0	1	10	avimmudpt	DPT immunization DPT (%)	0.59778	23.6506
	AGO	0	0	1	11	sba_wealth_ineq	Ratio skilled birth attendance poor/rich	0.222818	0.164071
	AGO	0	0	1	12	sba_rural_ineq	Ratio skilled birth attendance rural/urban	0.336255	0.219196
	AGO	0	0	1	13	who_cov	UHC service coverage index	0.576129	16.093
	AGO	0	0	1	14	who_cov_ser_cap	UHC index sub service capacity	0.229482	15.21
	AGO	0	0	1	15	who_cov_ncd	UHC index sub NCDs	0.802403	12.0554
	AGO	0	0	1	16	who_cov_repro	UHC index sub RMNC health	0.596521	18.5425
	AGO	0	0	1	17	who_cov_infec	UHC index sub infectious diseases	0.530007	17.6811
	ALB	0	0	1	1	avle	Life expectancy at birth	1	0
	ALB	0	0	1	2	halebirth	HALE at birth	1	0
	ALB	0	0	1	3	iavmortund5	Under-5 mortality rate	0.999022	0.968324
	ALB	0	0	1	4	imortneo	Neonatal mortality rate	0.998284	1.70416
	ALB	0	0	1	5	iavdalys_who	DALYs lost (per 100000)	1	0
	ALB	0	0	1	6	idaly_ncd	DALYs lost NCDs (per 100000)	1	0
	ALB	0	0	1	7	idaly_mat	DALYs lost maternal causes (per 100000)	1	0
	ALB	0	0	1	8	idaly_neo	DALYs lost neonatal causes (per 100000)	0.997823	216.082
	ALB	0	0	1	9	avbirthealtstaff	Births attended by skilled health staff	1	0
	ALB	0	0	1	10	avimmudpt	DPT immunization DPT (%)	1	0
	ALB	0	0	1	11	sba_wealth_ineq	Ratio skilled birth attendance poor/rich	0.994116	0.0058411
	ALB	0	0	1	12	sba_rural_ineq	Ratio skilled birth attendance rural/urban	1	0
	ALB	0	0	1	13	who_cov	UHC service coverage index	0.83604	10.1404
	ALB	0	0	1	14	who_cov_ser_cap	UHC index sub service capacity	0.830029	12.9348
	ALB	0	0	1	15	who_cov_ncd	UHC index sub NCDs	0.765374	13.7202
	ALB	0	0	1	16	who_cov_repro	UHC index sub RMNC health	0.554508	20.4525
	ALB	0	0	1	17	who_cov_infec	UHC index sub infectious diseases	0.982934	1.22264
	ARG	1	0	1	1	avle	Life expectancy at birth	0.938216	4.72128
	ARG	1	0	1	2	halebirth	HALE at birth	0.940249	3.98545
	ARG	1	0	1	3	iavmortund5	Under-5 mortality rate	0.992789	7.13703
	ARG	1	0	1	4	imortneo	Neonatal mortality rate	0.995148	4.82289
	ARG	1	0	1	5	iavdalys_who	DALYs lost (per 100000)	0.917277	5966.97
	ARG	1	0	1	6	idaly_ncd	DALYs lost NCDs (per 100000)	0.936787	4974.47
	ARG	1	0	1	7	idaly_mat	DALYs lost maternal causes (per 100000)	0.999448	55.2018
	ARG	1	0	1	8	idaly_neo	DALYs lost neonatal causes (per 100000)	0.994514	543.863
	ARG	1	0	1	9	avbirthealtstaff	Births attended by skilled health staff	0.983	1.6711
	ARG	1	0	1	10	avimmudpt	DPT immunization DPT (%)	0.890909	9.62182
	ARG	1	0	1	11	sba_wealth_ineq	Ratio skilled birth attendance poor/rich	0.983475	0.016455
	ARG	1	0	1	12	sba_rural_ineq	Ratio skilled birth attendance rural/urban	0	0
	ARG	1	0	1	13	who_cov	UHC service coverage index	0.89569	7.68731
	ARG	1	0	1	14	who_cov_ser_cap	UHC index sub service capacity	0.864643	11.6032
	ARG	1	0	1	15	who_cov_ncd	UHC index sub NCDs	0.602876	19.3783
	ARG	1	0	1	16	who_cov_repro	UHC index sub RMNC health	0.953424	4.11421
	ARG	1	0	1	17	who_cov_infec	UHC index sub infectious diseases	0.934586	5.22422
	ARM	0	0	1	1	avle	Life expectancy at birth	1	0
	ARM	0	0	1	2	halebirth	HALE at birth	1	0
	ARM	0	0	1	3	iavmortund5	Under-5 mortality rate	1	0
	ARM	0	0	1	4	imortneo	Neonatal mortality rate	1	0
	ARM	0	0	1	5	iavdalys_who	DALYs lost (per 100000)	0.958661	2869.75
	ARM	0	0	1	6	idaly_ncd	DALYs lost NCDs (per 100000)	0.928812	5298.07
	ARM	0	0	1	7	idaly_mat	DALYs lost maternal causes (per 100000)	1	0
	ARM	0	0	1	8	idaly_neo	DALYs lost neonatal causes (per 100000)	1	0
	ARM	0	0	1	9	avbirthealtstaff	Births attended by skilled health staff	1	0
	ARM	0	0	1	10	avimmudpt	DPT immunization DPT (%)	0.960434	3.68758
	ARM	0	0	1	11	sba_wealth_ineq	Ratio skilled birth attendance poor/rich	1	0
	ARM	0	0	1	12	sba_rural_ineq	Ratio skilled birth attendance rural/urban	1	0
	ARM	0	0	1	13	who_cov	UHC service coverage index	1	0
	ARM	0	0	1	14	who_cov_ser_cap	UHC index sub service capacity	1	0
	ARM	0	0	1	15	who_cov_ncd	UHC index sub NCDs	0.609701	17.5504
	ARM	0	0	1	16	who_cov_repro	UHC index sub RMNC health	0.945344	4.13713
	ARM	0	0	1	17	who_cov_infec	UHC index sub infectious diseases	0.920778	5.07495
	AUS	0	1	0	1	avle	Life expectancy at birth	0.979427	1.70539
	AUS	0	1	0	2	halebirth	HALE at birth	0.955062	3.16079
	AUS	0	1	0	3	iavmortund5	Under-5 mortality rate	0.998405	1.58941
	AUS	0	1	0	4	imortneo	Neonatal mortality rate	0.998545	1.45178
	AUS	0	1	0	5	iavdalys_who	DALYs lost (per 100000)	0.954702	3386.56
	AUS	0	1	0	6	idaly_ncd	DALYs lost NCDs (per 100000)	0.957238	3365.36
	AUS	0	1	0	7	idaly_mat	DALYs lost maternal causes (per 100000)	0.999951	4.91097
	AUS	0	1	0	8	idaly_neo	DALYs lost neonatal causes (per 100000)	0.998159	183.531
	AUS	0	1	0	9	avbirthealtstaff	Births attended by skilled health staff	0.989	1.0879
	AUS	0	1	0	10	avimmudpt	DPT immunization DPT (%)	0.953535	4.38627
	AUS	0	1	0	11	sba_wealth_ineq	Ratio skilled birth attendance poor/rich	0	0
	AUS	0	1	0	12	sba_rural_ineq	Ratio skilled birth attendance rural/urban	0	0
	AUS	0	1	0	13	who_cov	UHC service coverage index	0.97359	2.28794
	AUS	0	1	0	14	who_cov_ser_cap	UHC index sub service capacity	0.96993	2.91038
	AUS	0	1	0	15	who_cov_ncd	UHC index sub NCDs	0.917759	5.99178
	AUS	0	1	0	16	who_cov_repro	UHC index sub RMNC health	0.960244	3.59226
	AUS	0	1	0	17	who_cov_infec	UHC index sub infectious diseases	0.957226	3.78104
	AUT	0	1	0	1	avle	Life expectancy at birth	0.968	2.62162
	AUT	0	1	0	2	halebirth	HALE at birth	0.955631	3.12257
	AUT	0	1	0	3	iavmortund5	Under-5 mortality rate	0.998697	1.29857
	AUT	0	1	0	4	imortneo	Neonatal mortality rate	0.998663	1.3342
	AUT	0	1	0	5	iavdalys_who	DALYs lost (per 100000)	0.931486	4894.22
	AUT	0	1	0	6	idaly_ncd	DALYs lost NCDs (per 100000)	0.927901	5394.99
	AUT	0	1	0	7	idaly_mat	DALYs lost maternal causes (per 100000)	0.999978	2.19331
	AUT	0	1	0	8	idaly_neo	DALYs lost neonatal causes (per 100000)	0.998802	119.469
	AUT	0	1	0	9	avbirthealtstaff	Births attended by skilled health staff	0.9842	1.55504
	AUT	0	1	0	10	avimmudpt	DPT immunization DPT (%)	0.888889	9.77778
	AUT	0	1	0	11	sba_wealth_ineq	Ratio skilled birth attendance poor/rich	0	0
	AUT	0	1	0	12	sba_rural_ineq	Ratio skilled birth attendance rural/urban	0	0
	AUT	0	1	0	13	who_cov	UHC service coverage index	0.916314	6.75989
	AUT	0	1	0	14	who_cov_ser_cap	UHC index sub service capacity	0.855503	12.2938
	AUT	0	1	0	15	who_cov_ncd	UHC index sub NCDs	0.800399	12.3054
	AUT	0	1	0	16	who_cov_repro	UHC index sub RMNC health	0.965608	3.13471
	AUT	0	1	0	17	who_cov_infec	UHC index sub infectious diseases	0.966674	2.96888
	AZE	0	0	1	1	avle	Life expectancy at birth	0.925297	5.26884
	AZE	0	0	1	2	halebirth	HALE at birth	0.946414	3.35725
	AZE	0	0	1	3	iavmortund5	Under-5 mortality rate	0.990347	9.42964
	AZE	0	0	1	4	imortneo	Neonatal mortality rate	0.994478	5.45662
	AZE	0	0	1	5	iavdalys_who	DALYs lost (per 100000)	0.914607	5877.67
	AZE	0	0	1	6	idaly_ncd	DALYs lost NCDs (per 100000)	0.896835	7901.46
	AZE	0	0	1	7	idaly_mat	DALYs lost maternal causes (per 100000)	1	0
	AZE	0	0	1	8	idaly_neo	DALYs lost neonatal causes (per 100000)	0.98865	1111.02
	AZE	0	0	1	9	avbirthealtstaff	Births attended by skilled health staff	0.997713	0.228116
	AZE	0	0	1	10	avimmudpt	DPT immunization DPT (%)	0.965732	3.26918
	AZE	0	0	1	11	sba_wealth_ineq	Ratio skilled birth attendance poor/rich	0.759249	0.182658
	AZE	0	0	1	12	sba_rural_ineq	Ratio skilled birth attendance rural/urban	0.850509	0.128137
	AZE	0	0	1	13	who_cov	UHC service coverage index	0.902158	6.18067
	AZE	0	0	1	14	who_cov_ser_cap	UHC index sub service capacity	1	0
	AZE	0	0	1	15	who_cov_ncd	UHC index sub NCDs	0.65529	17.3826
	AZE	0	0	1	16	who_cov_repro	UHC index sub RMNC health	0.605381	19.9414
	AZE	0	0	1	17	who_cov_infec	UHC index sub infectious diseases	0.889138	7.35456
	BEL	0	1	0	1	avle	Life expectancy at birth	0.96081	3.18687
	BEL	0	1	0	2	halebirth	HALE at birth	0.945041	3.82507
	BEL	0	1	0	3	iavmortund5	Under-5 mortality rate	0.998168	1.82457
	BEL	0	1	0	4	imortneo	Neonatal mortality rate	0.998555	1.44198
	BEL	0	1	0	5	iavdalys_who	DALYs lost (per 100000)	0.91725	5822.56
	BEL	0	1	0	6	idaly_ncd	DALYs lost NCDs (per 100000)	0.930894	5189.17
	BEL	0	1	0	7	idaly_mat	DALYs lost maternal causes (per 100000)	0.999972	2.76546
	BEL	0	1	0	8	idaly_neo	DALYs lost neonatal causes (per 100000)	0.998755	124.147
	BEL	0	1	0	9	avbirthealtstaff	Births attended by skilled health staff	0	0
	BEL	0	1	0	10	avimmudpt	DPT immunization DPT (%)	0.989899	0.9899
	BEL	0	1	0	11	sba_wealth_ineq	Ratio skilled birth attendance poor/rich	0	0
	BEL	0	1	0	12	sba_rural_ineq	Ratio skilled birth attendance rural/urban	0	0
	BEL	0	1	0	13	who_cov	UHC service coverage index	0.960708	3.32845
	BEL	0	1	0	14	who_cov_ser_cap	UHC index sub service capacity	0.938474	5.74259
	BEL	0	1	0	15	who_cov_ncd	UHC index sub NCDs	0.856862	9.45236
	BEL	0	1	0	16	who_cov_repro	UHC index sub RMNC health	0.994778	0.490447
	BEL	0	1	0	17	who_cov_infec	UHC index sub infectious diseases	0.964966	3.11613
	BEN	0	0	1	1	avle	Life expectancy at birth	1	0
	BEN	0	0	1	2	halebirth	HALE at birth	1	0
	BEN	0	0	1	3	iavmortund5	Under-5 mortality rate	1	0
	BEN	0	0	1	4	imortneo	Neonatal mortality rate	1	0
	BEN	0	0	1	5	iavdalys_who	DALYs lost (per 100000)	0.786405	9463.48
	BEN	0	0	1	6	idaly_ncd	DALYs lost NCDs (per 100000)	1	0
	BEN	0	0	1	7	idaly_mat	DALYs lost maternal causes (per 100000)	1	0
	BEN	0	0	1	8	idaly_neo	DALYs lost neonatal causes (per 100000)	1	0
	BEN	0	0	1	9	avbirthealtstaff	Births attended by skilled health staff	1	0
	BEN	0	0	1	10	avimmudpt	DPT immunization DPT (%)	1	0
	BEN	0	0	1	11	sba_wealth_ineq	Ratio skilled birth attendance poor/rich	1	0
	BEN	0	0	1	12	sba_rural_ineq	Ratio skilled birth attendance rural/urban	1	0
	BEN	0	0	1	13	who_cov	UHC service coverage index	1	0
	BEN	0	0	1	14	who_cov_ser_cap	UHC index sub service capacity	0.412787	10.4504
	BEN	0	0	1	15	who_cov_ncd	UHC index sub NCDs	1	0
	BEN	0	0	1	16	who_cov_repro	UHC index sub RMNC health	0.717451	11.3406
	BEN	0	0	1	17	who_cov_infec	UHC index sub infectious diseases	0.856934	5.42459
	BGD	0	0	1	1	avle	Life expectancy at birth	1	0
	BGD	0	0	1	2	halebirth	HALE at birth	1	0
	BGD	0	0	1	3	iavmortund5	Under-5 mortality rate	1	0
	BGD	0	0	1	4	imortneo	Neonatal mortality rate	1	0
	BGD	0	0	1	5	iavdalys_who	DALYs lost (per 100000)	1	0
	BGD	0	0	1	6	idaly_ncd	DALYs lost NCDs (per 100000)	1	0
	BGD	0	0	1	7	idaly_mat	DALYs lost maternal causes (per 100000)	1	0
	BGD	0	0	1	8	idaly_neo	DALYs lost neonatal causes (per 100000)	1	0
	BGD	0	0	1	9	avbirthealtstaff	Births attended by skilled health staff	0.821526	10.231
	BGD	0	0	1	10	avimmudpt	DPT immunization DPT (%)	1	0
	BGD	0	0	1	11	sba_wealth_ineq	Ratio skilled birth attendance poor/rich	0.946637	0.0191477
	BGD	0	0	1	12	sba_rural_ineq	Ratio skilled birth attendance rural/urban	1	0
	BGD	0	0	1	13	who_cov	UHC service coverage index	1	0
	BGD	0	0	1	14	who_cov_ser_cap	UHC index sub service capacity	1	0
	BGD	0	0	1	15	who_cov_ncd	UHC index sub NCDs	0.864602	7.47622
	BGD	0	0	1	16	who_cov_repro	UHC index sub RMNC health	1	0
	BGD	0	0	1	17	who_cov_infec	UHC index sub infectious diseases	0.780679	8.75823
	BGR	0	0	1	1	avle	Life expectancy at birth	0.948042	3.80893
	BGR	0	0	1	2	halebirth	HALE at birth	0.975692	1.56886
	BGR	0	0	1	3	iavmortund5	Under-5 mortality rate	1	0
	BGR	0	0	1	4	imortneo	Neonatal mortality rate	1	0
	BGR	0	0	1	5	iavdalys_who	DALYs lost (per 100000)	0.77983	11807.3
	BGR	0	0	1	6	idaly_ncd	DALYs lost NCDs (per 100000)	0.804243	11541.9
	BGR	0	0	1	7	idaly_mat	DALYs lost maternal causes (per 100000)	1	0
	BGR	0	0	1	8	idaly_neo	DALYs lost neonatal causes (per 100000)	1	0
	BGR	0	0	1	9	avbirthealtstaff	Births attended by skilled health staff	1	0
	BGR	0	0	1	10	avimmudpt	DPT immunization DPT (%)	0.968481	2.89974
	BGR	0	0	1	11	sba_wealth_ineq	Ratio skilled birth attendance poor/rich	0	0
	BGR	0	0	1	12	sba_rural_ineq	Ratio skilled birth attendance rural/urban	0	0
	BGR	0	0	1	13	who_cov	UHC service coverage index	0.897424	6.93992
	BGR	0	0	1	14	who_cov_ser_cap	UHC index sub service capacity	0.984074	1.39081
	BGR	0	0	1	15	who_cov_ncd	UHC index sub NCDs	0.6375	16.5083
	BGR	0	0	1	16	who_cov_repro	UHC index sub RMNC health	0.943819	4.55928
	BGR	0	0	1	17	who_cov_infec	UHC index sub infectious diseases	0.814078	12.0825
	BHS	1	0	0	1	avle	Life expectancy at birth	0.910142	6.61347
	BHS	1	0	0	2	halebirth	HALE at birth	0.914947	5.48308
	BHS	1	0	0	3	iavmortund5	Under-5 mortality rate	0.988108	11.7105
	BHS	1	0	0	4	imortneo	Neonatal mortality rate	0.994146	5.81242
	BHS	1	0	0	5	iavdalys_who	DALYs lost (per 100000)	0.860395	9620.23
	BHS	1	0	0	6	idaly_ncd	DALYs lost NCDs (per 100000)	0.900854	7690.86
	BHS	1	0	0	7	idaly_mat	DALYs lost maternal causes (per 100000)	0.999416	58.3267
	BHS	1	0	0	8	idaly_neo	DALYs lost neonatal causes (per 100000)	0.995377	458.641
	BHS	1	0	0	9	avbirthealtstaff	Births attended by skilled health staff	0.9875	1.23437
	BHS	1	0	0	10	avimmudpt	DPT immunization DPT (%)	0.933333	6.16
	BHS	1	0	0	11	sba_wealth_ineq	Ratio skilled birth attendance poor/rich	0	0
	BHS	1	0	0	12	sba_rural_ineq	Ratio skilled birth attendance rural/urban	0	0
	BHS	1	0	0	13	who_cov	UHC service coverage index	0.837073	11.1616
	BHS	1	0	0	14	who_cov_ser_cap	UHC index sub service capacity	0.639677	23.0042
	BHS	1	0	0	15	who_cov_ncd	UHC index sub NCDs	0.633571	19.1972
	BHS	1	0	0	16	who_cov_repro	UHC index sub RMNC health	0.924184	6.37991
	BHS	1	0	0	17	who_cov_infec	UHC index sub infectious diseases	0.939272	4.75742
	BIH	0	0	1	1	avle	Life expectancy at birth	0.991942	0.618554
	BIH	0	0	1	2	halebirth	HALE at birth	0.984186	1.05712
	BIH	0	0	1	3	iavmortund5	Under-5 mortality rate	1	0
	BIH	0	0	1	4	imortneo	Neonatal mortality rate	0.999604	0.394575
	BIH	0	0	1	5	iavdalys_who	DALYs lost (per 100000)	0.920779	5221.52
	BIH	0	0	1	6	idaly_ncd	DALYs lost NCDs (per 100000)	0.923396	5405.62
	BIH	0	0	1	7	idaly_mat	DALYs lost maternal causes (per 100000)	1	0
	BIH	0	0	1	8	idaly_neo	DALYs lost neonatal causes (per 100000)	0.999772	22.7323
	BIH	0	0	1	9	avbirthealtstaff	Births attended by skilled health staff	1	0
	BIH	0	0	1	10	avimmudpt	DPT immunization DPT (%)	0.781207	16.672
	BIH	0	0	1	11	sba_wealth_ineq	Ratio skilled birth attendance poor/rich	0.998851	0.0011487
	BIH	0	0	1	12	sba_rural_ineq	Ratio skilled birth attendance rural/urban	0.996006	0.00398874
	BIH	0	0	1	13	who_cov	UHC service coverage index	0.853836	9.35157
	BIH	0	0	1	14	who_cov_ser_cap	UHC index sub service capacity	0.760226	16.6779
	BIH	0	0	1	15	who_cov_ncd	UHC index sub NCDs	0.652467	17.138
	BIH	0	0	1	16	who_cov_repro	UHC index sub RMNC health	0.747077	15.8431
	BIH	0	0	1	17	who_cov_infec	UHC index sub infectious diseases	0.986624	1.04433
	BLR	0	0	1	1	avle	Life expectancy at birth	0.928251	5.29983
	BLR	0	0	1	2	halebirth	HALE at birth	0.934507	4.24984
	BLR	0	0	1	3	iavmortund5	Under-5 mortality rate	1	0
	BLR	0	0	1	4	imortneo	Neonatal mortality rate	1	0
	BLR	0	0	1	5	iavdalys_who	DALYs lost (per 100000)	0.834196	10072.1
	BLR	0	0	1	6	idaly_ncd	DALYs lost NCDs (per 100000)	0.866124	9020.68
	BLR	0	0	1	7	idaly_mat	DALYs lost maternal causes (per 100000)	0.999942	5.7927
	BLR	0	0	1	8	idaly_neo	DALYs lost neonatal causes (per 100000)	1	0
	BLR	0	0	1	9	avbirthealtstaff	Births attended by skilled health staff	0.999496	0.0503989
	BLR	0	0	1	10	avimmudpt	DPT immunization DPT (%)	0.988507	1.12405
	BLR	0	0	1	11	sba_wealth_ineq	Ratio skilled birth attendance poor/rich	0.992896	0.00707639
	BLR	0	0	1	12	sba_rural_ineq	Ratio skilled birth attendance rural/urban	0.984819	0.0151433
	BLR	0	0	1	13	who_cov	UHC service coverage index	0.90589	6.68586
	BLR	0	0	1	14	who_cov_ser_cap	UHC index sub service capacity	0.929253	6.20075
	BLR	0	0	1	15	who_cov_ncd	UHC index sub NCDs	0.593361	18.4072
	BLR	0	0	1	16	who_cov_repro	UHC index sub RMNC health	1	0
	BLR	0	0	1	17	who_cov_infec	UHC index sub infectious diseases	0.885076	8.16728
	BLZ	1	0	1	1	avle	Life expectancy at birth	0.974189	1.91992
	BLZ	1	0	1	2	halebirth	HALE at birth	0.978298	1.4109
	BLZ	1	0	1	3	iavmortund5	Under-5 mortality rate	0.99744	2.52507
	BLZ	1	0	1	4	imortneo	Neonatal mortality rate	0.995732	4.22906
	BLZ	1	0	1	5	iavdalys_who	DALYs lost (per 100000)	0.944563	4109.81
	BLZ	1	0	1	6	idaly_ncd	DALYs lost NCDs (per 100000)	0.96854	2641.7
	BLZ	1	0	1	7	idaly_mat	DALYs lost maternal causes (per 100000)	0.999294	70.5365
	BLZ	1	0	1	8	idaly_neo	DALYs lost neonatal causes (per 100000)	0.991901	796.655
	BLZ	1	0	1	9	avbirthealtstaff	Births attended by skilled health staff	0.9514	4.62381
	BLZ	1	0	1	10	avimmudpt	DPT immunization DPT (%)	0.951905	4.53058
	BLZ	1	0	1	11	sba_wealth_ineq	Ratio skilled birth attendance poor/rich	0.934762	0.0610337
	BLZ	1	0	1	12	sba_rural_ineq	Ratio skilled birth attendance rural/urban	0.964035	0.0351225
	BLZ	1	0	1	13	who_cov	UHC service coverage index	0.898502	6.639
	BLZ	1	0	1	14	who_cov_ser_cap	UHC index sub service capacity	0.596247	21.4729
	BLZ	1	0	1	15	who_cov_ncd	UHC index sub NCDs	0.842203	10.4104
	BLZ	1	0	1	16	who_cov_repro	UHC index sub RMNC health	0.950201	3.98495
	BLZ	1	0	1	17	who_cov_infec	UHC index sub infectious diseases	0.828405	11.1966
	BOL	1	0	1	1	avle	Life expectancy at birth	0.93101	4.94377
	BOL	1	0	1	2	halebirth	HALE at birth	0.93677	3.97117
	BOL	1	0	1	3	iavmortund5	Under-5 mortality rate	0.981569	17.9017
	BOL	1	0	1	4	imortneo	Neonatal mortality rate	0.98925	10.5853
	BOL	1	0	1	5	iavdalys_who	DALYs lost (per 100000)	0.868231	9048
	BOL	1	0	1	6	idaly_ncd	DALYs lost NCDs (per 100000)	0.940013	4878.67
	BOL	1	0	1	7	idaly_mat	DALYs lost maternal causes (per 100000)	0.997243	274.897
	BOL	1	0	1	8	idaly_neo	DALYs lost neonatal causes (per 100000)	0.972478	2657.93
	BOL	1	0	1	9	avbirthealtstaff	Births attended by skilled health staff	0.865667	11.6288
	BOL	1	0	1	10	avimmudpt	DPT immunization DPT (%)	0.844444	13.0044
	BOL	1	0	1	11	sba_wealth_ineq	Ratio skilled birth attendance poor/rich	0.34506	0.226415
	BOL	1	0	1	12	sba_rural_ineq	Ratio skilled birth attendance rural/urban	0.542555	0.251533
	BOL	1	0	1	13	who_cov	UHC service coverage index	0.887037	7.41
	BOL	1	0	1	14	who_cov_ser_cap	UHC index sub service capacity	0.694587	19.1687
	BOL	1	0	1	15	who_cov_ncd	UHC index sub NCDs	0.933587	4.90369
	BOL	1	0	1	16	who_cov_repro	UHC index sub RMNC health	0.826348	12.1846
	BOL	1	0	1	17	who_cov_infec	UHC index sub infectious diseases	0.722636	15.8948
	BRA	1	0	1	1	avle	Life expectancy at birth	0.941182	4.43538
	BRA	1	0	1	2	halebirth	HALE at birth	0.92747	4.69728
	BRA	1	0	1	3	iavmortund5	Under-5 mortality rate	0.990303	9.54563
	BRA	1	0	1	4	imortneo	Neonatal mortality rate	0.993155	6.78133
	BRA	1	0	1	5	iavdalys_who	DALYs lost (per 100000)	0.889369	7695.45
	BRA	1	0	1	6	idaly_ncd	DALYs lost NCDs (per 100000)	0.924638	5929.76
	BRA	1	0	1	7	idaly_mat	DALYs lost maternal causes (per 100000)	0.999446	55.3659
	BRA	1	0	1	8	idaly_neo	DALYs lost neonatal causes (per 100000)	0.987513	1227.97
	BRA	1	0	1	9	avbirthealtstaff	Births attended by skilled health staff	0.9868	1.30258
	BRA	1	0	1	10	avimmudpt	DPT immunization DPT (%)	0.870707	11.1451
	BRA	1	0	1	11	sba_wealth_ineq	Ratio skilled birth attendance poor/rich	0.740579	0.193
	BRA	1	0	1	12	sba_rural_ineq	Ratio skilled birth attendance rural/urban	0.793115	0.166822
	BRA	1	0	1	13	who_cov	UHC service coverage index	0.9414	4.40456
	BRA	1	0	1	14	who_cov_ser_cap	UHC index sub service capacity	0.975056	2.38117
	BRA	1	0	1	15	who_cov_ncd	UHC index sub NCDs	0.671045	18.212
	BRA	1	0	1	16	who_cov_repro	UHC index sub RMNC health	0.859543	10.7089
	BRA	1	0	1	17	who_cov_infec	UHC index sub infectious diseases	0.977838	1.75709
	BRB	1	0	0	1	avle	Life expectancy at birth	0.96732	2.49835
	BRB	1	0	0	2	halebirth	HALE at birth	0.96758	2.1702
	BRB	1	0	0	3	iavmortund5	Under-5 mortality rate	0.992632	7.26965
	BRB	1	0	0	4	imortneo	Neonatal mortality rate	0.994277	5.67222
	BRB	1	0	0	5	iavdalys_who	DALYs lost (per 100000)	0.920796	5365.24
	BRB	1	0	0	6	idaly_ncd	DALYs lost NCDs (per 100000)	0.929609	5160.22
	BRB	1	0	0	7	idaly_mat	DALYs lost maternal causes (per 100000)	0.999747	25.245
	BRB	1	0	0	8	idaly_neo	DALYs lost neonatal causes (per 100000)	0.994315	562.802
	BRB	1	0	0	9	avbirthealtstaff	Births attended by skilled health staff	0.988544	1.13156
	BRB	1	0	0	10	avimmudpt	DPT immunization DPT (%)	0.948198	4.85906
	BRB	1	0	0	11	sba_wealth_ineq	Ratio skilled birth attendance poor/rich	0.998774	0.00122613
	BRB	1	0	0	12	sba_rural_ineq	Ratio skilled birth attendance rural/urban	1	0
	BRB	1	0	0	13	who_cov	UHC service coverage index	0.94526	4.03526
	BRB	1	0	0	14	who_cov_ser_cap	UHC index sub service capacity	0.850597	12.0464
	BRB	1	0	0	15	who_cov_ncd	UHC index sub NCDs	0.742642	14.8384
	BRB	1	0	0	16	who_cov_repro	UHC index sub RMNC health	0.980366	1.68677
	BRB	1	0	0	17	who_cov_infec	UHC index sub infectious diseases	0.960169	2.94628
	BTN	0	0	1	1	avle	Life expectancy at birth	0.931157	5.00724
	BTN	0	0	1	2	halebirth	HALE at birth	0.925418	4.69138
	BTN	0	0	1	3	iavmortund5	Under-5 mortality rate	0.978275	21.0563
	BTN	0	0	1	4	imortneo	Neonatal mortality rate	0.987437	12.3491
	BTN	0	0	1	5	iavdalys_who	DALYs lost (per 100000)	0.911793	6278.95
	BTN	0	0	1	6	idaly_ncd	DALYs lost NCDs (per 100000)	0.961015	3228.65
	BTN	0	0	1	7	idaly_mat	DALYs lost maternal causes (per 100000)	0.997755	223.973
	BTN	0	0	1	8	idaly_neo	DALYs lost neonatal causes (per 100000)	0.971265	2771.58
	BTN	0	0	1	9	avbirthealtstaff	Births attended by skilled health staff	0.9338	6.18176
	BTN	0	0	1	10	avimmudpt	DPT immunization DPT (%)	0.987879	1.18545
	BTN	0	0	1	11	sba_wealth_ineq	Ratio skilled birth attendance poor/rich	0.35854	0.230316
	BTN	0	0	1	12	sba_rural_ineq	Ratio skilled birth attendance rural/urban	0.598125	0.243571
	BTN	0	0	1	13	who_cov	UHC service coverage index	0.795404	12.228
	BTN	0	0	1	14	who_cov_ser_cap	UHC index sub service capacity	0.626525	21.7425
	BTN	0	0	1	15	who_cov_ncd	UHC index sub NCDs	0.583061	19.5211
	BTN	0	0	1	16	who_cov_repro	UHC index sub RMNC health	0.969432	2.54426
	BTN	0	0	1	17	who_cov_infec	UHC index sub infectious diseases	0.716591	15.9909
	BWA	0	0	1	1	avle	Life expectancy at birth	0.767389	14.3026
	BWA	0	0	1	2	halebirth	HALE at birth	0.764738	12.5644
	BWA	0	0	1	3	iavmortund5	Under-5 mortality rate	0.95783	40.149
	BWA	0	0	1	4	imortneo	Neonatal mortality rate	0.979655	19.8792
	BWA	0	0	1	5	iavdalys_who	DALYs lost (per 100000)	0.617997	19289.6
	BWA	0	0	1	6	idaly_ncd	DALYs lost NCDs (per 100000)	0.931569	5594.54
	BWA	0	0	1	7	idaly_mat	DALYs lost maternal causes (per 100000)	0.998389	160.789
	BWA	0	0	1	8	idaly_neo	DALYs lost neonatal causes (per 100000)	0.965926	3277.78
	BWA	0	0	1	9	avbirthealtstaff	Births attended by skilled health staff	0.997333	0.26596
	BWA	0	0	1	10	avimmudpt	DPT immunization DPT (%)	0.959596	3.83839
	BWA	0	0	1	11	sba_wealth_ineq	Ratio skilled birth attendance poor/rich	0	0
	BWA	0	0	1	12	sba_rural_ineq	Ratio skilled birth attendance rural/urban	0	0
	BWA	0	0	1	13	who_cov	UHC service coverage index	0.673294	17.5463
	BWA	0	0	1	14	who_cov_ser_cap	UHC index sub service capacity	0.415679	23.7702
	BWA	0	0	1	15	who_cov_ncd	UHC index sub NCDs	0.628331	19.3107
	BWA	0	0	1	16	who_cov_repro	UHC index sub RMNC health	0.607082	21.1298
	BWA	0	0	1	17	who_cov_infec	UHC index sub infectious diseases	0.890547	8.01818
	CAN	0	1	0	1	avle	Life expectancy at birth	0.973854	2.15067
	CAN	0	1	0	2	halebirth	HALE at birth	0.960417	2.79416
	CAN	0	1	0	3	iavmortund5	Under-5 mortality rate	0.997061	2.92396
	CAN	0	1	0	4	imortneo	Neonatal mortality rate	0.997496	2.4955
	CAN	0	1	0	5	iavdalys_who	DALYs lost (per 100000)	0.944262	4085.58
	CAN	0	1	0	6	idaly_ncd	DALYs lost NCDs (per 100000)	0.944364	4284.81
	CAN	0	1	0	7	idaly_mat	DALYs lost maternal causes (per 100000)	0.999968	3.24225
	CAN	0	1	0	8	idaly_neo	DALYs lost neonatal causes (per 100000)	0.997684	230.734
	CAN	0	1	0	9	avbirthealtstaff	Births attended by skilled health staff	0.9792	2.03674
	CAN	0	1	0	10	avimmudpt	DPT immunization DPT (%)	0.919192	7.35354
	CAN	0	1	0	11	sba_wealth_ineq	Ratio skilled birth attendance poor/rich	0	0
	CAN	0	1	0	12	sba_rural_ineq	Ratio skilled birth attendance rural/urban	0	0
	CAN	0	1	0	13	who_cov	UHC service coverage index	1	0
	CAN	0	1	0	14	who_cov_ser_cap	UHC index sub service capacity	1	0
	CAN	0	1	0	15	who_cov_ncd	UHC index sub NCDs	1	0
	CAN	0	1	0	16	who_cov_repro	UHC index sub RMNC health	0.988146	1.10093
	CAN	0	1	0	17	who_cov_infec	UHC index sub infectious diseases	0.934381	5.64125
	CHE	0	1	0	1	avle	Life expectancy at birth	0.990484	0.797733
	CHE	0	1	0	2	halebirth	HALE at birth	0.973604	1.89262
	CHE	0	1	0	3	iavmortund5	Under-5 mortality rate	0.998124	1.86803
	CHE	0	1	0	4	imortneo	Neonatal mortality rate	0.997992	2.00191
	CHE	0	1	0	5	iavdalys_who	DALYs lost (per 100000)	0.965189	2584.25
	CHE	0	1	0	6	idaly_ncd	DALYs lost NCDs (per 100000)	0.961373	3002.73
	CHE	0	1	0	7	idaly_mat	DALYs lost maternal causes (per 100000)	0.999973	2.74162
	CHE	0	1	0	8	idaly_neo	DALYs lost neonatal causes (per 100000)	0.998456	153.916
	CHE	0	1	0	9	avbirthealtstaff	Births attended by skilled health staff	0	0
	CHE	0	1	0	10	avimmudpt	DPT immunization DPT (%)	0.969697	2.90909
	CHE	0	1	0	11	sba_wealth_ineq	Ratio skilled birth attendance poor/rich	0	0
	CHE	0	1	0	12	sba_rural_ineq	Ratio skilled birth attendance rural/urban	0	0
	CHE	0	1	0	13	who_cov	UHC service coverage index	0.970846	2.50076
	CHE	0	1	0	14	who_cov_ser_cap	UHC index sub service capacity	0.961444	3.6885
	CHE	0	1	0	15	who_cov_ncd	UHC index sub NCDs	0.885388	7.85893
	CHE	0	1	0	16	who_cov_repro	UHC index sub RMNC health	0.975412	2.26779
	CHE	0	1	0	17	who_cov_infec	UHC index sub infectious diseases	0.969374	2.74117
	CHL	1	1	0	1	avle	Life expectancy at birth	0.980895	1.52767
	CHL	1	1	0	2	halebirth	HALE at birth	0.973832	1.80855
	CHL	1	1	0	3	iavmortund5	Under-5 mortality rate	0.995564	4.40279
	CHL	1	1	0	4	imortneo	Neonatal mortality rate	0.996404	3.57891
	CHL	1	1	0	5	iavdalys_who	DALYs lost (per 100000)	0.96497	2643.72
	CHL	1	1	0	6	idaly_ncd	DALYs lost NCDs (per 100000)	0.952308	3814.53
	CHL	1	1	0	7	idaly_mat	DALYs lost maternal causes (per 100000)	0.999812	18.753
	CHL	1	1	0	8	idaly_neo	DALYs lost neonatal causes (per 100000)	0.998026	196.409
	CHL	1	1	0	9	avbirthealtstaff	Births attended by skilled health staff	0.9976	0.239422
	CHL	1	1	0	10	avimmudpt	DPT immunization DPT (%)	0.959596	3.83839
	CHL	1	1	0	11	sba_wealth_ineq	Ratio skilled birth attendance poor/rich	0	0
	CHL	1	1	0	12	sba_rural_ineq	Ratio skilled birth attendance rural/urban	0	0
	CHL	1	1	0	13	who_cov	UHC service coverage index	0.9461	4.21926
	CHL	1	1	0	14	who_cov_ser_cap	UHC index sub service capacity	0.912119	7.97256
	CHL	1	1	0	15	who_cov_ncd	UHC index sub NCDs	0.704887	16.7683
	CHL	1	1	0	16	who_cov_repro	UHC index sub RMNC health	0.973469	2.39008
	CHL	1	1	0	17	who_cov_infec	UHC index sub infectious diseases	0.941268	4.75125
	CHN	0	0	1	1	avle	Life expectancy at birth	0.973499	2.04597
	CHN	0	0	1	2	halebirth	HALE at birth	0.984958	1.02693
	CHN	0	0	1	3	iavmortund5	Under-5 mortality rate	0.997226	2.74816
	CHN	0	0	1	4	imortneo	Neonatal mortality rate	0.998856	1.13855
	CHN	0	0	1	5	iavdalys_who	DALYs lost (per 100000)	0.971955	2060
	CHN	0	0	1	6	idaly_ncd	DALYs lost NCDs (per 100000)	0.949398	3930.59
	CHN	0	0	1	7	idaly_mat	DALYs lost maternal causes (per 100000)	1	0
	CHN	0	0	1	8	idaly_neo	DALYs lost neonatal causes (per 100000)	0.998875	111.872
	CHN	0	0	1	9	avbirthealtstaff	Births attended by skilled health staff	0.999414	0.0585804
	CHN	0	0	1	10	avimmudpt	DPT immunization DPT (%)	1	0
	CHN	0	0	1	11	sba_wealth_ineq	Ratio skilled birth attendance poor/rich	0	0
	CHN	0	0	1	12	sba_rural_ineq	Ratio skilled birth attendance rural/urban	0	0
	CHN	0	0	1	13	who_cov	UHC service coverage index	1	0
	CHN	0	0	1	14	who_cov_ser_cap	UHC index sub service capacity	1	0
	CHN	0	0	1	15	who_cov_ncd	UHC index sub NCDs	0.779644	13.7546
	CHN	0	0	1	16	who_cov_repro	UHC index sub RMNC health	1	0
	CHN	0	0	1	17	who_cov_infec	UHC index sub infectious diseases	0.970085	2.257
	CMR	0	0	1	1	avle	Life expectancy at birth	1	0
	CMR	0	0	1	2	halebirth	HALE at birth	1	0
	CMR	0	0	1	3	iavmortund5	Under-5 mortality rate	1	0
	CMR	0	0	1	4	imortneo	Neonatal mortality rate	1	0
	CMR	0	0	1	5	iavdalys_who	DALYs lost (per 100000)	0.755011	11958.4
	CMR	0	0	1	6	idaly_ncd	DALYs lost NCDs (per 100000)	1	0
	CMR	0	0	1	7	idaly_mat	DALYs lost maternal causes (per 100000)	1	0
	CMR	0	0	1	8	idaly_neo	DALYs lost neonatal causes (per 100000)	1	0
	CMR	0	0	1	9	avbirthealtstaff	Births attended by skilled health staff	1	0
	CMR	0	0	1	10	avimmudpt	DPT immunization DPT (%)	0.82534	12.6104
	CMR	0	0	1	11	sba_wealth_ineq	Ratio skilled birth attendance poor/rich	1	0
	CMR	0	0	1	12	sba_rural_ineq	Ratio skilled birth attendance rural/urban	1	0
	CMR	0	0	1	13	who_cov	UHC service coverage index	1	0
	CMR	0	0	1	14	who_cov_ser_cap	UHC index sub service capacity	0.652688	8.22436
	CMR	0	0	1	15	who_cov_ncd	UHC index sub NCDs	1	0
	CMR	0	0	1	16	who_cov_repro	UHC index sub RMNC health	0.893916	4.98559
	CMR	0	0	1	17	who_cov_infec	UHC index sub infectious diseases	1	0
	COG	0	0	1	1	avle	Life expectancy at birth	0.871057	8.3258
	COG	0	0	1	2	halebirth	HALE at birth	0.875901	6.98451
	COG	0	0	1	3	iavmortund5	Under-5 mortality rate	0.978007	20.8817
	COG	0	0	1	4	imortneo	Neonatal mortality rate	0.995659	4.25433
	COG	0	0	1	5	iavdalys_who	DALYs lost (per 100000)	0.799673	11678
	COG	0	0	1	6	idaly_ncd	DALYs lost NCDs (per 100000)	0.974539	2137.59
	COG	0	0	1	7	idaly_mat	DALYs lost maternal causes (per 100000)	0.996284	369.71
	COG	0	0	1	8	idaly_neo	DALYs lost neonatal causes (per 100000)	0.983655	1565.48
	COG	0	0	1	9	avbirthealtstaff	Births attended by skilled health staff	0	0
	COG	0	0	1	10	avimmudpt	DPT immunization DPT (%)	0.762987	17.7286
	COG	0	0	1	11	sba_wealth_ineq	Ratio skilled birth attendance poor/rich	1	0
	COG	0	0	1	12	sba_rural_ineq	Ratio skilled birth attendance rural/urban	0.932116	0.0585639
	COG	0	0	1	13	who_cov	UHC service coverage index	0.668513	13.2871
	COG	0	0	1	14	who_cov_ser_cap	UHC index sub service capacity	0.384354	16.1156
	COG	0	0	1	15	who_cov_ncd	UHC index sub NCDs	0.781097	12.8708
	COG	0	0	1	16	who_cov_repro	UHC index sub RMNC health	0.687629	15.7081
	COG	0	0	1	17	who_cov_infec	UHC index sub infectious diseases	0.490148	17.0749
	COL	1	1	1	1	avle	Life expectancy at birth	0.996375	0.289826
	COL	1	1	1	2	halebirth	HALE at birth	0.992107	0.547682
	COL	1	1	1	3	iavmortund5	Under-5 mortality rate	0.99068	9.18444
	COL	1	1	1	4	imortneo	Neonatal mortality rate	0.994412	5.54405
	COL	1	1	1	5	iavdalys_who	DALYs lost (per 100000)	0.951628	3672.9
	COL	1	1	1	6	idaly_ncd	DALYs lost NCDs (per 100000)	0.973394	2215.15
	COL	1	1	1	7	idaly_mat	DALYs lost maternal causes (per 100000)	0.999298	70.1245
	COL	1	1	1	8	idaly_neo	DALYs lost neonatal causes (per 100000)	0.992126	778.109
	COL	1	1	1	9	avbirthealtstaff	Births attended by skilled health staff	0.9828	1.69042
	COL	1	1	1	10	avimmudpt	DPT immunization DPT (%)	0.929293	6.50505
	COL	1	1	1	11	sba_wealth_ineq	Ratio skilled birth attendance poor/rich	0.88032	0.106238
	COL	1	1	1	12	sba_rural_ineq	Ratio skilled birth attendance rural/urban	0.883491	0.104676
	COL	1	1	1	13	who_cov	UHC service coverage index	0.965057	2.69691
	COL	1	1	1	14	who_cov_ser_cap	UHC index sub service capacity	0.87534	10.6904
	COL	1	1	1	15	who_cov_ncd	UHC index sub NCDs	0.87048	9.32285
	COL	1	1	1	16	who_cov_repro	UHC index sub RMNC health	0.919768	6.56457
	COL	1	1	1	17	who_cov_infec	UHC index sub infectious diseases	0.850705	10.4915
	COM	0	0	1	1	avle	Life expectancy at birth	0.986914	0.891831
	COM	0	0	1	2	halebirth	HALE at birth	0.995293	0.281772
	COM	0	0	1	3	iavmortund5	Under-5 mortality rate	0.983744	15.1522
	COM	0	0	1	4	imortneo	Neonatal mortality rate	0.992045	7.70612
	COM	0	0	1	5	iavdalys_who	DALYs lost (per 100000)	1	0
	COM	0	0	1	6	idaly_ncd	DALYs lost NCDs (per 100000)	0.99539	383.788
	COM	0	0	1	7	idaly_mat	DALYs lost maternal causes (per 100000)	1	0
	COM	0	0	1	8	idaly_neo	DALYs lost neonatal causes (per 100000)	1	0
	COM	0	0	1	9	avbirthealtstaff	Births attended by skilled health staff	0	0
	COM	0	0	1	10	avimmudpt	DPT immunization DPT (%)	0.987848	1.10587
	COM	0	0	1	11	sba_wealth_ineq	Ratio skilled birth attendance poor/rich	1	0
	COM	0	0	1	12	sba_rural_ineq	Ratio skilled birth attendance rural/urban	0.961417	0.0327258
	COM	0	0	1	13	who_cov	UHC service coverage index	0.91971	3.40911
	COM	0	0	1	14	who_cov_ser_cap	UHC index sub service capacity	0.436715	12.8072
	COM	0	0	1	15	who_cov_ncd	UHC index sub NCDs	0.898074	6.79101
	COM	0	0	1	16	who_cov_repro	UHC index sub RMNC health	0.745977	12.4014
	COM	0	0	1	17	who_cov_infec	UHC index sub infectious diseases	0.873739	5.55716
	CPV	0	0	1	1	avle	Life expectancy at birth	0.983391	1.23496
	CPV	0	0	1	2	halebirth	HALE at birth	0.988221	0.765661
	CPV	0	0	1	3	iavmortund5	Under-5 mortality rate	0.995613	4.31229
	CPV	0	0	1	4	imortneo	Neonatal mortality rate	0.995247	4.704
	CPV	0	0	1	5	iavdalys_who	DALYs lost (per 100000)	0.96825	2342.84
	CPV	0	0	1	6	idaly_ncd	DALYs lost NCDs (per 100000)	0.977857	1849.89
	CPV	0	0	1	7	idaly_mat	DALYs lost maternal causes (per 100000)	0.999406	59.3825
	CPV	0	0	1	8	idaly_neo	DALYs lost neonatal causes (per 100000)	0.988857	1090.06
	CPV	0	0	1	9	avbirthealtstaff	Births attended by skilled health staff	0.935598	6.01679
	CPV	0	0	1	10	avimmudpt	DPT immunization DPT (%)	0.970871	2.79059
	CPV	0	0	1	11	sba_wealth_ineq	Ratio skilled birth attendance poor/rich	0.415359	0.242019
	CPV	0	0	1	12	sba_rural_ineq	Ratio skilled birth attendance rural/urban	0.457047	0.251038
	CPV	0	0	1	13	who_cov	UHC service coverage index	0.952173	3.25322
	CPV	0	0	1	14	who_cov_ser_cap	UHC index sub service capacity	0.742322	16.823
	CPV	0	0	1	15	who_cov_ncd	UHC index sub NCDs	0.661235	17.303
	CPV	0	0	1	16	who_cov_repro	UHC index sub RMNC health	1	0
	CPV	0	0	1	17	who_cov_infec	UHC index sub infectious diseases	1	0
	CRI	1	1	1	1	avle	Life expectancy at birth	0.986422	1.08573
	CRI	1	1	1	2	halebirth	HALE at birth	0.98163	1.27323
	CRI	1	1	1	3	iavmortund5	Under-5 mortality rate	0.994536	5.41647
	CRI	1	1	1	4	imortneo	Neonatal mortality rate	0.995238	4.7328
	CRI	1	1	1	5	iavdalys_who	DALYs lost (per 100000)	0.972433	2128.84
	CRI	1	1	1	6	idaly_ncd	DALYs lost NCDs (per 100000)	0.968328	2606.87
	CRI	1	1	1	7	idaly_mat	DALYs lost maternal causes (per 100000)	0.999727	27.2957
	CRI	1	1	1	8	idaly_neo	DALYs lost neonatal causes (per 100000)	0.996426	354.899
	CRI	1	1	1	9	avbirthealtstaff	Births attended by skilled health staff	0.97	2.91
	CRI	1	1	1	10	avimmudpt	DPT immunization DPT (%)	0.957576	4.02181
	CRI	1	1	1	11	sba_wealth_ineq	Ratio skilled birth attendance poor/rich	1	0
	CRI	1	1	1	12	sba_rural_ineq	Ratio skilled birth attendance rural/urban	0.979411	0.0205349
	CRI	1	1	1	13	who_cov	UHC service coverage index	0.933262	5.08945
	CRI	1	1	1	14	who_cov_ser_cap	UHC index sub service capacity	0.743817	18.8371
	CRI	1	1	1	15	who_cov_ncd	UHC index sub NCDs	0.828892	11.6479
	CRI	1	1	1	16	who_cov_repro	UHC index sub RMNC health	0.950738	4.30138
	CRI	1	1	1	17	who_cov_infec	UHC index sub infectious diseases	0.913858	6.67195
	CUB	0	0	1	1	avle	Life expectancy at birth	0.965053	2.74092
	CUB	0	0	1	2	halebirth	HALE at birth	0.964158	2.44746
	CUB	0	0	1	3	iavmortund5	Under-5 mortality rate	0.997738	2.25018
	CUB	0	0	1	4	imortneo	Neonatal mortality rate	0.99895	1.04761
	CUB	0	0	1	5	iavdalys_who	DALYs lost (per 100000)	0.916416	5834.86
	CUB	0	0	1	6	idaly_ncd	DALYs lost NCDs (per 100000)	0.913707	6469.07
	CUB	0	0	1	7	idaly_mat	DALYs lost maternal causes (per 100000)	0.999691	30.8519
	CUB	0	0	1	8	idaly_neo	DALYs lost neonatal causes (per 100000)	0.999739	26.0084
	CUB	0	0	1	9	avbirthealtstaff	Births attended by skilled health staff	0.999285	0.0714267
	CUB	0	0	1	10	avimmudpt	DPT immunization DPT (%)	1	0
	CUB	0	0	1	11	sba_wealth_ineq	Ratio skilled birth attendance poor/rich	0.989982	0.0100177
	CUB	0	0	1	12	sba_rural_ineq	Ratio skilled birth attendance rural/urban	0.982196	0.0178072
	CUB	0	0	1	13	who_cov	UHC service coverage index	0.985564	1.15615
	CUB	0	0	1	14	who_cov_ser_cap	UHC index sub service capacity	0.99045	0.929696
	CUB	0	0	1	15	who_cov_ncd	UHC index sub NCDs	0.742531	14.868
	CUB	0	0	1	16	who_cov_repro	UHC index sub RMNC health	0.981967	1.62984
	CUB	0	0	1	17	who_cov_infec	UHC index sub infectious diseases	0.961729	3.10378
	CZE	0	1	0	1	avle	Life expectancy at birth	0.95077	3.90095
	CZE	0	1	0	2	halebirth	HALE at birth	0.942298	3.94569
	CZE	0	1	0	3	iavmortund5	Under-5 mortality rate	0.999258	0.739445
	CZE	0	1	0	4	imortneo	Neonatal mortality rate	0.999442	0.557054
	CZE	0	1	0	5	iavdalys_who	DALYs lost (per 100000)	0.894049	7171.45
	CZE	0	1	0	6	idaly_ncd	DALYs lost NCDs (per 100000)	0.903062	7044.61
	CZE	0	1	0	7	idaly_mat	DALYs lost maternal causes (per 100000)	0.999977	2.2529
	CZE	0	1	0	8	idaly_neo	DALYs lost neonatal causes (per 100000)	0.998841	115.528
	CZE	0	1	0	9	avbirthealtstaff	Births attended by skilled health staff	0.998	0.199603
	CZE	0	1	0	10	avimmudpt	DPT immunization DPT (%)	0.975758	2.34182
	CZE	0	1	0	11	sba_wealth_ineq	Ratio skilled birth attendance poor/rich	0	0
	CZE	0	1	0	12	sba_rural_ineq	Ratio skilled birth attendance rural/urban	0	0
	CZE	0	1	0	13	who_cov	UHC service coverage index	0.901265	7.62232
	CZE	0	1	0	14	who_cov_ser_cap	UHC index sub service capacity	0.881981	10.3439
	CZE	0	1	0	15	who_cov_ncd	UHC index sub NCDs	0.708485	15.5038
	CZE	0	1	0	16	who_cov_repro	UHC index sub RMNC health	0.997654	0.216402
	CZE	0	1	0	17	who_cov_infec	UHC index sub infectious diseases	0.918056	6.77596
	DEU	0	1	0	1	avle	Life expectancy at birth	0.957699	3.42868
	DEU	0	1	0	2	halebirth	HALE at birth	0.94551	3.79432
	DEU	0	1	0	3	iavmortund5	Under-5 mortality rate	0.998542	1.45256
	DEU	0	1	0	4	imortneo	Neonatal mortality rate	0.998601	1.39602
	DEU	0	1	0	5	iavdalys_who	DALYs lost (per 100000)	0.902212	6646.43
	DEU	0	1	0	6	idaly_ncd	DALYs lost NCDs (per 100000)	0.900642	7098.78
	DEU	0	1	0	7	idaly_mat	DALYs lost maternal causes (per 100000)	0.999978	2.18139
	DEU	0	1	0	8	idaly_neo	DALYs lost neonatal causes (per 100000)	0.998788	120.852
	DEU	0	1	0	9	avbirthealtstaff	Births attended by skilled health staff	0.965814	3.30099
	DEU	0	1	0	10	avimmudpt	DPT immunization DPT (%)	0.923232	7.01657
	DEU	0	1	0	11	sba_wealth_ineq	Ratio skilled birth attendance poor/rich	0	0
	DEU	0	1	0	12	sba_rural_ineq	Ratio skilled birth attendance rural/urban	0	0
	DEU	0	1	0	13	who_cov	UHC service coverage index	0.979385	1.75581
	DEU	0	1	0	14	who_cov_ser_cap	UHC index sub service capacity	0.97394	2.51606
	DEU	0	1	0	15	who_cov_ncd	UHC index sub NCDs	0.896246	6.92699
	DEU	0	1	0	16	who_cov_repro	UHC index sub RMNC health	0.996441	0.329275
	DEU	0	1	0	17	who_cov_infec	UHC index sub infectious diseases	0.968367	2.79115
	DJI	0	0	1	1	avle	Life expectancy at birth	0.8901	7.27071
	DJI	0	0	1	2	halebirth	HALE at birth	0.905544	5.51303
	DJI	0	0	1	3	iavmortund5	Under-5 mortality rate	0.96384	33.9265
	DJI	0	0	1	4	imortneo	Neonatal mortality rate	0.980535	18.8322
	DJI	0	0	1	5	iavdalys_who	DALYs lost (per 100000)	0.803191	11599.6
	DJI	0	0	1	6	idaly_ncd	DALYs lost NCDs (per 100000)	1	0
	DJI	0	0	1	7	idaly_mat	DALYs lost maternal causes (per 100000)	0.993632	632.181
	DJI	0	0	1	8	idaly_neo	DALYs lost neonatal causes (per 100000)	0.966295	3180.15
	DJI	0	0	1	9	avbirthealtstaff	Births attended by skilled health staff	0	0
	DJI	0	0	1	10	avimmudpt	DPT immunization DPT (%)	0.809242	15.1462
	DJI	0	0	1	11	sba_wealth_ineq	Ratio skilled birth attendance poor/rich	0	0
	DJI	0	0	1	12	sba_rural_ineq	Ratio skilled birth attendance rural/urban	0.446443	0.235503
	DJI	0	0	1	13	who_cov	UHC service coverage index	0.738352	12.2635
	DJI	0	0	1	14	who_cov_ser_cap	UHC index sub service capacity	0.424554	20.1694
	DJI	0	0	1	15	who_cov_ncd	UHC index sub NCDs	0.927429	5.05505
	DJI	0	0	1	16	who_cov_repro	UHC index sub RMNC health	0.727755	14.841
	DJI	0	0	1	17	who_cov_infec	UHC index sub infectious diseases	0.528343	17.3082
	DMA	0	0	1	1	avle	Life expectancy at birth	0.909366	6.52023
	DMA	0	0	1	2	halebirth	HALE at birth	0.909905	5.66282
	DMA	0	0	1	3	iavmortund5	Under-5 mortality rate	0.974423	24.7261
	DMA	0	0	1	4	imortneo	Neonatal mortality rate	0.976367	22.9914
	DMA	0	0	1	5	iavdalys_who	DALYs lost (per 100000)	0.823574	11176.4
	DMA	0	0	1	6	idaly_ncd	DALYs lost NCDs (per 100000)	0.862855	9866.08
	DMA	0	0	1	7	idaly_mat	DALYs lost maternal causes (per 100000)	0.999283	71.5885
	DMA	0	0	1	8	idaly_neo	DALYs lost neonatal causes (per 100000)	0.986126	1361.88
	DMA	0	0	1	9	avbirthealtstaff	Births attended by skilled health staff	1	0
	DMA	0	0	1	10	avimmudpt	DPT immunization DPT (%)	0.971717	2.72081
	DMA	0	0	1	11	sba_wealth_ineq	Ratio skilled birth attendance poor/rich	0	0
	DMA	0	0	1	12	sba_rural_ineq	Ratio skilled birth attendance rural/urban	0	0
	DMA	0	0	1	13	who_cov	UHC service coverage index	0.850441	9.87389
	DMA	0	0	1	14	who_cov_ser_cap	UHC index sub service capacity	0.782908	16.1531
	DMA	0	0	1	15	who_cov_ncd	UHC index sub NCDs	0.552692	20.0275
	DMA	0	0	1	16	who_cov_repro	UHC index sub RMNC health	0.933224	5.42177
	DMA	0	0	1	17	who_cov_infec	UHC index sub infectious diseases	0.888861	7.809
	DNK	0	1	0	1	avle	Life expectancy at birth	0.957768	3.42335
	DNK	0	1	0	2	halebirth	HALE at birth	0.949347	3.54144
	DNK	0	1	0	3	iavmortund5	Under-5 mortality rate	0.998356	1.63756
	DNK	0	1	0	4	imortneo	Neonatal mortality rate	0.998064	1.93032
	DNK	0	1	0	5	iavdalys_who	DALYs lost (per 100000)	0.930993	4905.79
	DNK	0	1	0	6	idaly_ncd	DALYs lost NCDs (per 100000)	0.926045	5501.07
	DNK	0	1	0	7	idaly_mat	DALYs lost maternal causes (per 100000)	0.999997	0.30993
	DNK	0	1	0	8	idaly_neo	DALYs lost neonatal causes (per 100000)	0.998546	144.927
	DNK	0	1	0	9	avbirthealtstaff	Births attended by skilled health staff	0.9505	4.70497
	DNK	0	1	0	10	avimmudpt	DPT immunization DPT (%)	0.967677	3.09657
	DNK	0	1	0	11	sba_wealth_ineq	Ratio skilled birth attendance poor/rich	0	0
	DNK	0	1	0	12	sba_rural_ineq	Ratio skilled birth attendance rural/urban	0	0
	DNK	0	1	0	13	who_cov	UHC service coverage index	0.954138	3.84488
	DNK	0	1	0	14	who_cov_ser_cap	UHC index sub service capacity	0.991543	0.833303
	DNK	0	1	0	15	who_cov_ncd	UHC index sub NCDs	0.785906	12.8571
	DNK	0	1	0	16	who_cov_repro	UHC index sub RMNC health	0.981342	1.73022
	DNK	0	1	0	17	who_cov_infec	UHC index sub infectious diseases	0.979685	1.82915
	DOM	1	0	1	1	avle	Life expectancy at birth	0.907395	6.71641
	DOM	1	0	1	2	halebirth	HALE at birth	0.914609	5.44121
	DOM	1	0	1	3	iavmortund5	Under-5 mortality rate	0.970987	28.003
	DOM	1	0	1	4	imortneo	Neonatal mortality rate	0.97881	20.6756
	DOM	1	0	1	5	iavdalys_who	DALYs lost (per 100000)	0.866025	9213.38
	DOM	1	0	1	6	idaly_ncd	DALYs lost NCDs (per 100000)	0.930218	5601.73
	DOM	1	0	1	7	idaly_mat	DALYs lost maternal causes (per 100000)	0.998546	145.218
	DOM	1	0	1	8	idaly_neo	DALYs lost neonatal causes (per 100000)	0.970172	2880.77
	DOM	1	0	1	9	avbirthealtstaff	Births attended by skilled health staff	0.9962	0.378554
	DOM	1	0	1	10	avimmudpt	DPT immunization DPT (%)	0.872727	10.9964
	DOM	1	0	1	11	sba_wealth_ineq	Ratio skilled birth attendance poor/rich	0.969803	0.0293878
	DOM	1	0	1	12	sba_rural_ineq	Ratio skilled birth attendance rural/urban	0.973822	0.02591
	DOM	1	0	1	13	who_cov	UHC service coverage index	0.802317	12.6629
	DOM	1	0	1	14	who_cov_ser_cap	UHC index sub service capacity	0.60321	23.4437
	DOM	1	0	1	15	who_cov_ncd	UHC index sub NCDs	0.62958	19.284
	DOM	1	0	1	16	who_cov_repro	UHC index sub RMNC health	0.944656	4.63454
	DOM	1	0	1	17	who_cov_infec	UHC index sub infectious diseases	0.814347	12.1429
	DZA	0	0	1	1	avle	Life expectancy at birth	0.95488	3.42273
	DZA	0	0	1	2	halebirth	HALE at birth	0.954588	2.99996
	DZA	0	0	1	3	iavmortund5	Under-5 mortality rate	0.983391	16.2062
	DZA	0	0	1	4	imortneo	Neonatal mortality rate	0.987732	12.077
	DZA	0	0	1	5	iavdalys_who	DALYs lost (per 100000)	0.938344	4649.74
	DZA	0	0	1	6	idaly_ncd	DALYs lost NCDs (per 100000)	0.952828	3886.24
	DZA	0	0	1	7	idaly_mat	DALYs lost maternal causes (per 100000)	0.999063	93.5557
	DZA	0	0	1	8	idaly_neo	DALYs lost neonatal causes (per 100000)	0.980066	1944.81
	DZA	0	0	1	9	avbirthealtstaff	Births attended by skilled health staff	0.988	1.1856
	DZA	0	0	1	10	avimmudpt	DPT immunization DPT (%)	0.927273	6.67636
	DZA	0	0	1	11	sba_wealth_ineq	Ratio skilled birth attendance poor/rich	0.971976	0.0273696
	DZA	0	0	1	12	sba_rural_ineq	Ratio skilled birth attendance rural/urban	0.97755	0.0222828
	DZA	0	0	1	13	who_cov	UHC service coverage index	0.956419	3.26609
	DZA	0	0	1	14	who_cov_ser_cap	UHC index sub service capacity	0.941997	5.19768
	DZA	0	0	1	15	who_cov_ncd	UHC index sub NCDs	0.737076	15.9183
	DZA	0	0	1	16	who_cov_repro	UHC index sub RMNC health	0.818173	12.9867
	DZA	0	0	1	17	who_cov_infec	UHC index sub infectious diseases	1	0
	ECU	1	0	1	1	avle	Life expectancy at birth	0.959805	3.05744
	ECU	1	0	1	2	halebirth	HALE at birth	0.962768	2.47515
	ECU	1	0	1	3	iavmortund5	Under-5 mortality rate	0.993488	6.41793
	ECU	1	0	1	4	imortneo	Neonatal mortality rate	0.996456	3.51937
	ECU	1	0	1	5	iavdalys_who	DALYs lost (per 100000)	0.947049	3966.74
	ECU	1	0	1	6	idaly_ncd	DALYs lost NCDs (per 100000)	0.969692	2517.33
	ECU	1	0	1	7	idaly_mat	DALYs lost maternal causes (per 100000)	0.999051	94.7926
	ECU	1	0	1	8	idaly_neo	DALYs lost neonatal causes (per 100000)	0.990131	972.652
	ECU	1	0	1	9	avbirthealtstaff	Births attended by skilled health staff	0.95388	4.39929
	ECU	1	0	1	10	avimmudpt	DPT immunization DPT (%)	0.840404	13.2784
	ECU	1	0	1	11	sba_wealth_ineq	Ratio skilled birth attendance poor/rich	0.422303	0.24502
	ECU	1	0	1	12	sba_rural_ineq	Ratio skilled birth attendance rural/urban	0.622163	0.23865
	ECU	1	0	1	13	who_cov	UHC service coverage index	1	0
	ECU	1	0	1	14	who_cov_ser_cap	UHC index sub service capacity	0.886762	9.51126
	ECU	1	0	1	15	who_cov_ncd	UHC index sub NCDs	0.931017	5.26181
	ECU	1	0	1	16	who_cov_repro	UHC index sub RMNC health	0.926866	5.90822
	ECU	1	0	1	17	who_cov_infec	UHC index sub infectious diseases	0.899392	7.31725
	EGY	0	0	1	1	avle	Life expectancy at birth	0.923451	5.3945
	EGY	0	0	1	2	halebirth	HALE at birth	0.936414	3.94662
	EGY	0	0	1	3	iavmortund5	Under-5 mortality rate	0.991085	8.72139
	EGY	0	0	1	4	imortneo	Neonatal mortality rate	0.994588	5.3497
	EGY	0	0	1	5	iavdalys_who	DALYs lost (per 100000)	0.953846	3353.59
	EGY	0	0	1	6	idaly_ncd	DALYs lost NCDs (per 100000)	0.912825	6915.32
	EGY	0	0	1	7	idaly_mat	DALYs lost maternal causes (per 100000)	0.999677	32.2985
	EGY	0	0	1	8	idaly_neo	DALYs lost neonatal causes (per 100000)	1	0
	EGY	0	0	1	9	avbirthealtstaff	Births attended by skilled health staff	0	0
	EGY	0	0	1	10	avimmudpt	DPT immunization DPT (%)	0.955302	4.2195
	EGY	0	0	1	11	sba_wealth_ineq	Ratio skilled birth attendance poor/rich	0.858851	0.121258
	EGY	0	0	1	12	sba_rural_ineq	Ratio skilled birth attendance rural/urban	0.929878	0.0658167
	EGY	0	0	1	13	who_cov	UHC service coverage index	0.920461	5.21137
	EGY	0	0	1	14	who_cov_ser_cap	UHC index sub service capacity	0.759138	16.7865
	EGY	0	0	1	15	who_cov_ncd	UHC index sub NCDs	0.752182	14.5007
	EGY	0	0	1	16	who_cov_repro	UHC index sub RMNC health	0.958547	3.34805
	EGY	0	0	1	17	who_cov_infec	UHC index sub infectious diseases	0.746447	14.2742
	ESP	0	1	0	1	avle	Life expectancy at birth	0.995389	0.382654
	ESP	0	1	0	2	halebirth	HALE at birth	0.986614	0.958462
	ESP	0	1	0	3	iavmortund5	Under-5 mortality rate	0.999136	0.860789
	ESP	0	1	0	4	imortneo	Neonatal mortality rate	0.999209	0.789432
	ESP	0	1	0	5	iavdalys_who	DALYs lost (per 100000)	0.963587	2660.21
	ESP	0	1	0	6	idaly_ncd	DALYs lost NCDs (per 100000)	0.94566	4133.65
	ESP	0	1	0	7	idaly_mat	DALYs lost maternal causes (per 100000)	0.999992	0.846338
	ESP	0	1	0	8	idaly_neo	DALYs lost neonatal causes (per 100000)	0.999699	30.021
	ESP	0	1	0	9	avbirthealtstaff	Births attended by skilled health staff	0.999	0.0998987
	ESP	0	1	0	10	avimmudpt	DPT immunization DPT (%)	0.969697	2.90909
	ESP	0	1	0	11	sba_wealth_ineq	Ratio skilled birth attendance poor/rich	0	0
	ESP	0	1	0	12	sba_rural_ineq	Ratio skilled birth attendance rural/urban	0	0
	ESP	0	1	0	13	who_cov	UHC service coverage index	0.989201	0.91597
	ESP	0	1	0	14	who_cov_ser_cap	UHC index sub service capacity	0.950769	4.65113
	ESP	0	1	0	15	who_cov_ncd	UHC index sub NCDs	0.896261	6.98024
	ESP	0	1	0	16	who_cov_repro	UHC index sub RMNC health	0.985848	1.29086
	ESP	0	1	0	17	who_cov_infec	UHC index sub infectious diseases	0.990074	0.886056
	EST	0	1	0	1	avle	Life expectancy at birth	0.950832	3.8272
	EST	0	1	0	2	halebirth	HALE at birth	0.957584	2.88303
	EST	0	1	0	3	iavmortund5	Under-5 mortality rate	1	0
	EST	0	1	0	4	imortneo	Neonatal mortality rate	1	0
	EST	0	1	0	5	iavdalys_who	DALYs lost (per 100000)	0.899122	6597.46
	EST	0	1	0	6	idaly_ncd	DALYs lost NCDs (per 100000)	0.905676	6621.7
	EST	0	1	0	7	idaly_mat	DALYs lost maternal causes (per 100000)	0.999964	3.5998
	EST	0	1	0	8	idaly_neo	DALYs lost neonatal causes (per 100000)	1	0
	EST	0	1	0	9	avbirthealtstaff	Births attended by skilled health staff	0.9964	0.358704
	EST	0	1	0	10	avimmudpt	DPT immunization DPT (%)	0.933333	6.16
	EST	0	1	0	11	sba_wealth_ineq	Ratio skilled birth attendance poor/rich	0	0
	EST	0	1	0	12	sba_rural_ineq	Ratio skilled birth attendance rural/urban	0	0
	EST	0	1	0	13	who_cov	UHC service coverage index	0.921355	6.02422
	EST	0	1	0	14	who_cov_ser_cap	UHC index sub service capacity	0.926288	6.66725
	EST	0	1	0	15	who_cov_ncd	UHC index sub NCDs	0.726331	14.6705
	EST	0	1	0	16	who_cov_repro	UHC index sub RMNC health	0.972866	2.39917
	EST	0	1	0	17	who_cov_infec	UHC index sub infectious diseases	0.915905	6.75419
	FIN	0	1	0	1	avle	Life expectancy at birth	0.969339	2.50754
	FIN	0	1	0	2	halebirth	HALE at birth	0.957518	2.9864
	FIN	0	1	0	3	iavmortund5	Under-5 mortality rate	0.999995	0.00451904
	FIN	0	1	0	4	imortneo	Neonatal mortality rate	0.999546	0.452905
	FIN	0	1	0	5	iavdalys_who	DALYs lost (per 100000)	0.931107	4838.4
	FIN	0	1	0	6	idaly_ncd	DALYs lost NCDs (per 100000)	0.932976	4966.19
	FIN	0	1	0	7	idaly_mat	DALYs lost maternal causes (per 100000)	0.99999	0.977464
	FIN	0	1	0	8	idaly_neo	DALYs lost neonatal causes (per 100000)	0.999922	7.74737
	FIN	0	1	0	9	avbirthealtstaff	Births attended by skilled health staff	0.996195	0.378935
	FIN	0	1	0	10	avimmudpt	DPT immunization DPT (%)	0.929293	6.50505
	FIN	0	1	0	11	sba_wealth_ineq	Ratio skilled birth attendance poor/rich	0	0
	FIN	0	1	0	12	sba_rural_ineq	Ratio skilled birth attendance rural/urban	0	0
	FIN	0	1	0	13	who_cov	UHC service coverage index	0.960746	3.26923
	FIN	0	1	0	14	who_cov_ser_cap	UHC index sub service capacity	0.988002	1.17534
	FIN	0	1	0	15	who_cov_ncd	UHC index sub NCDs	0.813804	11.2748
	FIN	0	1	0	16	who_cov_repro	UHC index sub RMNC health	1	0
	FIN	0	1	0	17	who_cov_infec	UHC index sub infectious diseases	0.958844	3.5861
	FJI	0	0	1	1	avle	Life expectancy at birth	0.871599	8.7523
	FJI	0	0	1	2	halebirth	HALE at birth	0.874715	7.45868
	FJI	0	0	1	3	iavmortund5	Under-5 mortality rate	0.981918	17.6194
	FJI	0	0	1	4	imortneo	Neonatal mortality rate	0.993571	6.36089
	FJI	0	0	1	5	iavdalys_who	DALYs lost (per 100000)	0.812947	11965.9
	FJI	0	0	1	6	idaly_ncd	DALYs lost NCDs (per 100000)	0.836337	11876.2
	FJI	0	0	1	7	idaly_mat	DALYs lost maternal causes (per 100000)	0.99911	88.8887
	FJI	0	0	1	8	idaly_neo	DALYs lost neonatal causes (per 100000)	0.988763	1104.07
	FJI	0	0	1	9	avbirthealtstaff	Births attended by skilled health staff	0.9985	0.149764
	FJI	0	0	1	10	avimmudpt	DPT immunization DPT (%)	1	0
	FJI	0	0	1	11	sba_wealth_ineq	Ratio skilled birth attendance poor/rich	0	0
	FJI	0	0	1	12	sba_rural_ineq	Ratio skilled birth attendance rural/urban	0	0
	FJI	0	0	1	13	who_cov	UHC service coverage index	0.788217	12.5778
	FJI	0	0	1	14	who_cov_ser_cap	UHC index sub service capacity	0.668217	21.1246
	FJI	0	0	1	15	who_cov_ncd	UHC index sub NCDs	0.488862	20.0979
	FJI	0	0	1	16	who_cov_repro	UHC index sub RMNC health	0.932929	5.39427
	FJI	0	0	1	17	who_cov_infec	UHC index sub infectious diseases	0.783083	13.4177
	FRA	0	1	0	1	avle	Life expectancy at birth	0.978353	1.79245
	FRA	0	1	0	2	halebirth	HALE at birth	0.970444	2.11234
	FRA	0	1	0	3	iavmortund5	Under-5 mortality rate	0.998093	1.89905
	FRA	0	1	0	4	imortneo	Neonatal mortality rate	0.998353	1.6433
	FRA	0	1	0	5	iavdalys_who	DALYs lost (per 100000)	0.96061	2877.55
	FRA	0	1	0	6	idaly_ncd	DALYs lost NCDs (per 100000)	0.963659	2802.36
	FRA	0	1	0	7	idaly_mat	DALYs lost maternal causes (per 100000)	0.999965	3.4568
	FRA	0	1	0	8	idaly_neo	DALYs lost neonatal causes (per 100000)	0.998799	119.789
	FRA	0	1	0	9	avbirthealtstaff	Births attended by skilled health staff	0.977625	2.18738
	FRA	0	1	0	10	avimmudpt	DPT immunization DPT (%)	0.971717	2.72081
	FRA	0	1	0	11	sba_wealth_ineq	Ratio skilled birth attendance poor/rich	0	0
	FRA	0	1	0	12	sba_rural_ineq	Ratio skilled birth attendance rural/urban	0	0
	FRA	0	1	0	13	who_cov	UHC service coverage index	0.95451	3.80325
	FRA	0	1	0	14	who_cov_ser_cap	UHC index sub service capacity	0.942593	5.37329
	FRA	0	1	0	15	who_cov_ncd	UHC index sub NCDs	0.840675	10.1564
	FRA	0	1	0	16	who_cov_repro	UHC index sub RMNC health	1	0
	FRA	0	1	0	17	who_cov_infec	UHC index sub infectious diseases	0.945741	4.70387
	FSM	0	0	1	1	avle	Life expectancy at birth	0.931983	4.36109
	FSM	0	0	1	2	halebirth	HALE at birth	0.948422	2.92424
	FSM	0	0	1	3	iavmortund5	Under-5 mortality rate	1	0
	FSM	0	0	1	4	imortneo	Neonatal mortality rate	1	0
	FSM	0	0	1	5	iavdalys_who	DALYs lost (per 100000)	0.880252	7164.53
	FSM	0	0	1	6	idaly_ncd	DALYs lost NCDs (per 100000)	0.856238	10320.3
	FSM	0	0	1	7	idaly_mat	DALYs lost maternal causes (per 100000)	1	0
	FSM	0	0	1	8	idaly_neo	DALYs lost neonatal causes (per 100000)	1	0
	FSM	0	0	1	9	avbirthealtstaff	Births attended by skilled health staff	0	0
	FSM	0	0	1	10	avimmudpt	DPT immunization DPT (%)	0.78036	16.1216
	FSM	0	0	1	11	sba_wealth_ineq	Ratio skilled birth attendance poor/rich	0	0
	FSM	0	0	1	12	sba_rural_ineq	Ratio skilled birth attendance rural/urban	0	0
	FSM	0	0	1	13	who_cov	UHC service coverage index	0.755671	11.4704
	FSM	0	0	1	14	who_cov_ser_cap	UHC index sub service capacity	0.689139	17.1181
	FSM	0	0	1	15	who_cov_ncd	UHC index sub NCDs	0.25851	14.1402
	FSM	0	0	1	16	who_cov_repro	UHC index sub RMNC health	0.929129	4.93354
	FSM	0	0	1	17	who_cov_infec	UHC index sub infectious diseases	1	0
	GAB	0	0	1	1	avle	Life expectancy at birth	0.864036	9.1155
	GAB	0	0	1	2	halebirth	HALE at birth	0.862019	8.02687
	GAB	0	0	1	3	iavmortund5	Under-5 mortality rate	0.961197	37.0148
	GAB	0	0	1	4	imortneo	Neonatal mortality rate	0.983354	16.2976
	GAB	0	0	1	5	iavdalys_who	DALYs lost (per 100000)	0.801581	12472
	GAB	0	0	1	6	idaly_ncd	DALYs lost NCDs (per 100000)	0.946516	4428.15
	GAB	0	0	1	7	idaly_mat	DALYs lost maternal causes (per 100000)	0.99708	291.111
	GAB	0	0	1	8	idaly_neo	DALYs lost neonatal causes (per 100000)	0.973298	2580.91
	GAB	0	0	1	9	avbirthealtstaff	Births attended by skilled health staff	0	0
	GAB	0	0	1	10	avimmudpt	DPT immunization DPT (%)	0.747475	18.6869
	GAB	0	0	1	11	sba_wealth_ineq	Ratio skilled birth attendance poor/rich	0.798251	0.161273
	GAB	0	0	1	12	sba_rural_ineq	Ratio skilled birth attendance rural/urban	0.740879	0.19441
	GAB	0	0	1	13	who_cov	UHC service coverage index	0.67757	16.1667
	GAB	0	0	1	14	who_cov_ser_cap	UHC index sub service capacity	0.455552	23.7198
	GAB	0	0	1	15	who_cov_ncd	UHC index sub NCDs	0.741289	15.2614
	GAB	0	0	1	16	who_cov_repro	UHC index sub RMNC health	0.730053	16.8654
	GAB	0	0	1	17	who_cov_infec	UHC index sub infectious diseases	0.50186	19.64
	GBR	0	1	0	1	avle	Life expectancy at birth	0.958196	3.38959
	GBR	0	1	0	2	halebirth	HALE at birth	0.93961	4.17822
	GBR	0	1	0	3	iavmortund5	Under-5 mortality rate	0.997925	2.066
	GBR	0	1	0	4	imortneo	Neonatal mortality rate	0.998128	1.86636
	GBR	0	1	0	5	iavdalys_who	DALYs lost (per 100000)	0.924095	5396.39
	GBR	0	1	0	6	idaly_ncd	DALYs lost NCDs (per 100000)	0.921242	5868.27
	GBR	0	1	0	7	idaly_mat	DALYs lost maternal causes (per 100000)	0.999963	3.73095
	GBR	0	1	0	8	idaly_neo	DALYs lost neonatal causes (per 100000)	0.997952	204.077
	GBR	0	1	0	9	avbirthealtstaff	Births attended by skilled health staff	0	0
	GBR	0	1	0	10	avimmudpt	DPT immunization DPT (%)	0.949495	4.74748
	GBR	0	1	0	11	sba_wealth_ineq	Ratio skilled birth attendance poor/rich	0	0
	GBR	0	1	0	12	sba_rural_ineq	Ratio skilled birth attendance rural/urban	0	0
	GBR	0	1	0	13	who_cov	UHC service coverage index	0.986379	1.18729
	GBR	0	1	0	14	who_cov_ser_cap	UHC index sub service capacity	0.980928	1.86163
	GBR	0	1	0	15	who_cov_ncd	UHC index sub NCDs	0.910035	6.3437
	GBR	0	1	0	16	who_cov_repro	UHC index sub RMNC health	0.965355	3.14654
	GBR	0	1	0	17	who_cov_infec	UHC index sub infectious diseases	1	0
	GEO	0	0	1	1	avle	Life expectancy at birth	0.934071	4.83011
	GEO	0	0	1	2	halebirth	HALE at birth	0.935559	4.15008
	GEO	0	0	1	3	iavmortund5	Under-5 mortality rate	0.998219	1.76293
	GEO	0	0	1	4	imortneo	Neonatal mortality rate	0.998912	1.08177
	GEO	0	0	1	5	iavdalys_who	DALYs lost (per 100000)	0.831111	10214.5
	GEO	0	0	1	6	idaly_ncd	DALYs lost NCDs (per 100000)	0.859937	9372.33
	GEO	0	0	1	7	idaly_mat	DALYs lost maternal causes (per 100000)	0.99978	22.0396
	GEO	0	0	1	8	idaly_neo	DALYs lost neonatal causes (per 100000)	0.994976	497.286
	GEO	0	0	1	9	avbirthealtstaff	Births attended by skilled health staff	1	0
	GEO	0	0	1	10	avimmudpt	DPT immunization DPT (%)	0.939053	5.6559
	GEO	0	0	1	11	sba_wealth_ineq	Ratio skilled birth attendance poor/rich	0	0
	GEO	0	0	1	12	sba_rural_ineq	Ratio skilled birth attendance rural/urban	0	0
	GEO	0	0	1	13	who_cov	UHC service coverage index	0.873279	8.26896
	GEO	0	0	1	14	who_cov_ser_cap	UHC index sub service capacity	0.930482	5.9679
	GEO	0	0	1	15	who_cov_ncd	UHC index sub NCDs	0.517214	19.2342
	GEO	0	0	1	16	who_cov_repro	UHC index sub RMNC health	0.868267	9.55062
	GEO	0	0	1	17	who_cov_infec	UHC index sub infectious diseases	1	0
	GHA	0	0	1	1	avle	Life expectancy at birth	0.873796	8.2301
	GHA	0	0	1	2	halebirth	HALE at birth	0.885091	6.58086
	GHA	0	0	1	3	iavmortund5	Under-5 mortality rate	0.973461	25.2054
	GHA	0	0	1	4	imortneo	Neonatal mortality rate	0.985905	13.7461
	GHA	0	0	1	5	iavdalys_who	DALYs lost (per 100000)	0.787501	12360.7
	GHA	0	0	1	6	idaly_ncd	DALYs lost NCDs (per 100000)	0.964865	2950.05
	GHA	0	0	1	7	idaly_mat	DALYs lost maternal causes (per 100000)	0.997074	291.607
	GHA	0	0	1	8	idaly_neo	DALYs lost neonatal causes (per 100000)	0.967188	3106.18
	GHA	0	0	1	9	avbirthealtstaff	Births attended by skilled health staff	0.809684	14.9398
	GHA	0	0	1	10	avimmudpt	DPT immunization DPT (%)	0.964972	3.32069
	GHA	0	0	1	11	sba_wealth_ineq	Ratio skilled birth attendance poor/rich	0.69745	0.198148
	GHA	0	0	1	12	sba_rural_ineq	Ratio skilled birth attendance rural/urban	0.805489	0.152876
	GHA	0	0	1	13	who_cov	UHC service coverage index	0.657571	14.7062
	GHA	0	0	1	14	who_cov_ser_cap	UHC index sub service capacity	0.234277	15.294
	GHA	0	0	1	15	who_cov_ncd	UHC index sub NCDs	0.970443	2.17668
	GHA	0	0	1	16	who_cov_repro	UHC index sub RMNC health	0.87939	8.09049
	GHA	0	0	1	17	who_cov_infec	UHC index sub infectious diseases	0.489519	17.6439
	GNQ	0	0	1	1	avle	Life expectancy at birth	0.86455	8.86136
	GNQ	0	0	1	2	halebirth	HALE at birth	0.863339	7.74914
	GNQ	0	0	1	3	iavmortund5	Under-5 mortality rate	0.929588	64.2843
	GNQ	0	0	1	4	imortneo	Neonatal mortality rate	0.976911	22.3844
	GNQ	0	0	1	5	iavdalys_who	DALYs lost (per 100000)	0.835316	10340.4
	GNQ	0	0	1	6	idaly_ncd	DALYs lost NCDs (per 100000)	1	0
	GNQ	0	0	1	7	idaly_mat	DALYs lost maternal causes (per 100000)	0.997528	246.471
	GNQ	0	0	1	8	idaly_neo	DALYs lost neonatal causes (per 100000)	0.977478	2170.39
	GNQ	0	0	1	9	avbirthealtstaff	Births attended by skilled health staff	0	0
	GNQ	0	0	1	10	avimmudpt	DPT immunization DPT (%)	0.511228	24.6341
	GNQ	0	0	1	11	sba_wealth_ineq	Ratio skilled birth attendance poor/rich	0	0
	GNQ	0	0	1	12	sba_rural_ineq	Ratio skilled birth attendance rural/urban	0	0
	GNQ	0	0	1	13	who_cov	UHC service coverage index	0.604203	16.5694
	GNQ	0	0	1	14	who_cov_ser_cap	UHC index sub service capacity	0.323607	19.8048
	GNQ	0	0	1	15	who_cov_ncd	UHC index sub NCDs	0.732457	15.0689
	GNQ	0	0	1	16	who_cov_repro	UHC index sub RMNC health	0.566068	20.0144
	GNQ	0	0	1	17	who_cov_infec	UHC index sub infectious diseases	0.553776	18.078
	GRC	0	1	0	1	avle	Life expectancy at birth	1	0
	GRC	0	1	0	2	halebirth	HALE at birth	1	0
	GRC	0	1	0	3	iavmortund5	Under-5 mortality rate	1	0
	GRC	0	1	0	4	imortneo	Neonatal mortality rate	0.999774	0.22526
	GRC	0	1	0	5	iavdalys_who	DALYs lost (per 100000)	1	0
	GRC	0	1	0	6	idaly_ncd	DALYs lost NCDs (per 100000)	0.960431	2836.82
	GRC	0	1	0	7	idaly_mat	DALYs lost maternal causes (per 100000)	1	0
	GRC	0	1	0	8	idaly_neo	DALYs lost neonatal causes (per 100000)	1	0
	GRC	0	1	0	9	avbirthealtstaff	Births attended by skilled health staff	1	0
	GRC	0	1	0	10	avimmudpt	DPT immunization DPT (%)	1	0
	GRC	0	1	0	11	sba_wealth_ineq	Ratio skilled birth attendance poor/rich	0	0
	GRC	0	1	0	12	sba_rural_ineq	Ratio skilled birth attendance rural/urban	0	0
	GRC	0	1	0	13	who_cov	UHC service coverage index	1	0
	GRC	0	1	0	14	who_cov_ser_cap	UHC index sub service capacity	0.900779	8.22638
	GRC	0	1	0	15	who_cov_ncd	UHC index sub NCDs	0.839788	9.65649
	GRC	0	1	0	16	who_cov_repro	UHC index sub RMNC health	0.959748	3.39945
	GRC	0	1	0	17	who_cov_infec	UHC index sub infectious diseases	0.962872	3.00366
	GRD	0	0	1	1	avle	Life expectancy at birth	0.937368	4.57799
	GRD	0	0	1	2	halebirth	HALE at birth	0.941176	3.75864
	GRD	0	0	1	3	iavmortund5	Under-5 mortality rate	0.990768	9.07982
	GRD	0	0	1	4	imortneo	Neonatal mortality rate	0.993137	6.78769
	GRD	0	0	1	5	iavdalys_who	DALYs lost (per 100000)	0.913779	5945.98
	GRD	0	0	1	6	idaly_ncd	DALYs lost NCDs (per 100000)	0.914989	6424.41
	GRD	0	0	1	7	idaly_mat	DALYs lost maternal causes (per 100000)	0.999569	43.0618
	GRD	0	0	1	8	idaly_neo	DALYs lost neonatal causes (per 100000)	0.993573	634.394
	GRD	0	0	1	9	avbirthealtstaff	Births attended by skilled health staff	0.994923	0.504829
	GRD	0	0	1	10	avimmudpt	DPT immunization DPT (%)	0.951515	4.56727
	GRD	0	0	1	11	sba_wealth_ineq	Ratio skilled birth attendance poor/rich	0	0
	GRD	0	0	1	12	sba_rural_ineq	Ratio skilled birth attendance rural/urban	0	0
	GRD	0	0	1	13	who_cov	UHC service coverage index	0.931484	4.7002
	GRD	0	0	1	14	who_cov_ser_cap	UHC index sub service capacity	0.782713	16.3002
	GRD	0	0	1	15	who_cov_ncd	UHC index sub NCDs	0.663497	17.4331
	GRD	0	0	1	16	who_cov_repro	UHC index sub RMNC health	0.917022	6.44575
	GRD	0	0	1	17	who_cov_infec	UHC index sub infectious diseases	0.969199	2.25974
	GTM	1	0	1	1	avle	Life expectancy at birth	0.944333	4.0194
	GTM	1	0	1	2	halebirth	HALE at birth	0.942415	3.60457
	GTM	1	0	1	3	iavmortund5	Under-5 mortality rate	0.986524	13.1204
	GTM	1	0	1	4	imortneo	Neonatal mortality rate	0.993596	6.32455
	GTM	1	0	1	5	iavdalys_who	DALYs lost (per 100000)	0.929209	5021.7
	GTM	1	0	1	6	idaly_ncd	DALYs lost NCDs (per 100000)	0.959098	3400.88
	GTM	1	0	1	7	idaly_mat	DALYs lost maternal causes (per 100000)	0.998546	145.158
	GTM	1	0	1	8	idaly_neo	DALYs lost neonatal causes (per 100000)	0.99272	715.16
	GTM	1	0	1	9	avbirthealtstaff	Births attended by skilled health staff	0.697	21.1191
	GTM	1	0	1	10	avimmudpt	DPT immunization DPT (%)	0.837465	13.4579
	GTM	1	0	1	11	sba_wealth_ineq	Ratio skilled birth attendance poor/rich	0.413138	0.242548
	GTM	1	0	1	12	sba_rural_ineq	Ratio skilled birth attendance rural/urban	0.674756	0.221609
	GTM	1	0	1	13	who_cov	UHC service coverage index	0.793318	11.7244
	GTM	1	0	1	14	who_cov_ser_cap	UHC index sub service capacity	0.366998	20.8785
	GTM	1	0	1	15	who_cov_ncd	UHC index sub NCDs	0.867771	8.94973
	GTM	1	0	1	16	who_cov_repro	UHC index sub RMNC health	0.832434	11.7743
	GTM	1	0	1	17	who_cov_infec	UHC index sub infectious diseases	0.871894	8.48187
	GUY	1	0	1	1	avle	Life expectancy at birth	0.847671	10.1865
	GUY	1	0	1	2	halebirth	HALE at birth	0.844502	9.02186
	GUY	1	0	1	3	iavmortund5	Under-5 mortality rate	0.976577	22.6929
	GUY	1	0	1	4	imortneo	Neonatal mortality rate	0.984943	14.7704
	GUY	1	0	1	5	iavdalys_who	DALYs lost (per 100000)	0.750716	14832.2
	GUY	1	0	1	6	idaly_ncd	DALYs lost NCDs (per 100000)	0.858574	10496.2
	GUY	1	0	1	7	idaly_mat	DALYs lost maternal causes (per 100000)	0.998126	186.986
	GUY	1	0	1	8	idaly_neo	DALYs lost neonatal causes (per 100000)	0.978335	2107.51
	GUY	1	0	1	9	avbirthealtstaff	Births attended by skilled health staff	0.9575	4.06937
	GUY	1	0	1	10	avimmudpt	DPT immunization DPT (%)	0.975758	2.34182
	GUY	1	0	1	11	sba_wealth_ineq	Ratio skilled birth attendance poor/rich	0.95072	0.0469571
	GUY	1	0	1	12	sba_rural_ineq	Ratio skilled birth attendance rural/urban	0.983097	0.0168548
	GUY	1	0	1	13	who_cov	UHC service coverage index	0.953673	3.39534
	GUY	1	0	1	14	who_cov_ser_cap	UHC index sub service capacity	0.836353	13.0503
	GUY	1	0	1	15	who_cov_ncd	UHC index sub NCDs	0.724669	16.2381
	GUY	1	0	1	16	who_cov_repro	UHC index sub RMNC health	0.945096	4.50469
	GUY	1	0	1	17	who_cov_infec	UHC index sub infectious diseases	0.94206	4.3335
	HND	1	0	1	1	avle	Life expectancy at birth	0.95255	3.38943
	HND	1	0	1	2	halebirth	HALE at birth	0.959862	2.5102
	HND	1	0	1	3	iavmortund5	Under-5 mortality rate	0.997763	2.19704
	HND	1	0	1	4	imortneo	Neonatal mortality rate	0.996931	3.03875
	HND	1	0	1	5	iavdalys_who	DALYs lost (per 100000)	0.967846	2350.57
	HND	1	0	1	6	idaly_ncd	DALYs lost NCDs (per 100000)	0.951117	4033.94
	HND	1	0	1	7	idaly_mat	DALYs lost maternal causes (per 100000)	0.998716	128.212
	HND	1	0	1	8	idaly_neo	DALYs lost neonatal causes (per 100000)	0.994285	560.766
	HND	1	0	1	9	avbirthealtstaff	Births attended by skilled health staff	0.799098	16.027
	HND	1	0	1	10	avimmudpt	DPT immunization DPT (%)	0.939143	5.62322
	HND	1	0	1	11	sba_wealth_ineq	Ratio skilled birth attendance poor/rich	0.835658	0.136338
	HND	1	0	1	12	sba_rural_ineq	Ratio skilled birth attendance rural/urban	0.911334	0.0815627
	HND	1	0	1	13	who_cov	UHC service coverage index	0.869746	7.98109
	HND	1	0	1	14	who_cov_ser_cap	UHC index sub service capacity	0.430943	21.2884
	HND	1	0	1	15	who_cov_ncd	UHC index sub NCDs	0.896775	7.10875
	HND	1	0	1	16	who_cov_repro	UHC index sub RMNC health	0.994094	0.472534
	HND	1	0	1	17	who_cov_infec	UHC index sub infectious diseases	0.921477	5.37879
	HUN	0	1	0	1	avle	Life expectancy at birth	0.939332	4.62896
	HUN	0	1	0	2	halebirth	HALE at birth	0.946231	3.58157
	HUN	0	1	0	3	iavmortund5	Under-5 mortality rate	0.998643	1.351
	HUN	0	1	0	4	imortneo	Neonatal mortality rate	0.998989	1.00876
	HUN	0	1	0	5	iavdalys_who	DALYs lost (per 100000)	0.85609	8892.87
	HUN	0	1	0	6	idaly_ncd	DALYs lost NCDs (per 100000)	0.865787	8931
	HUN	0	1	0	7	idaly_mat	DALYs lost maternal causes (per 100000)	0.999947	5.33999
	HUN	0	1	0	8	idaly_neo	DALYs lost neonatal causes (per 100000)	0.999347	65.0466
	HUN	0	1	0	9	avbirthealtstaff	Births attended by skilled health staff	0.996752	0.323739
	HUN	0	1	0	10	avimmudpt	DPT immunization DPT (%)	1	0
	HUN	0	1	0	11	sba_wealth_ineq	Ratio skilled birth attendance poor/rich	0	0
	HUN	0	1	0	12	sba_rural_ineq	Ratio skilled birth attendance rural/urban	0	0
	HUN	0	1	0	13	who_cov	UHC service coverage index	0.888112	7.98392
	HUN	0	1	0	14	who_cov_ser_cap	UHC index sub service capacity	0.910498	7.84457
	HUN	0	1	0	15	who_cov_ncd	UHC index sub NCDs	0.610235	17.6057
	HUN	0	1	0	16	who_cov_repro	UHC index sub RMNC health	0.9834	1.47527
	HUN	0	1	0	17	who_cov_infec	UHC index sub infectious diseases	0.866246	9.85903
	IDN	0	0	1	1	avle	Life expectancy at birth	0.933269	4.73151
	IDN	0	0	1	2	halebirth	HALE at birth	0.942825	3.55595
	IDN	0	0	1	3	iavmortund5	Under-5 mortality rate	0.989734	10.003
	IDN	0	0	1	4	imortneo	Neonatal mortality rate	0.993802	6.11675
	IDN	0	0	1	5	iavdalys_who	DALYs lost (per 100000)	0.936616	4427.44
	IDN	0	0	1	6	idaly_ncd	DALYs lost NCDs (per 100000)	0.931811	5369.95
	IDN	0	0	1	7	idaly_mat	DALYs lost maternal causes (per 100000)	0.998877	112.118
	IDN	0	0	1	8	idaly_neo	DALYs lost neonatal causes (per 100000)	0.995305	461.494
	IDN	0	0	1	9	avbirthealtstaff	Births attended by skilled health staff	0.935486	5.99659
	IDN	0	0	1	10	avimmudpt	DPT immunization DPT (%)	0.857206	12.0804
	IDN	0	0	1	11	sba_wealth_ineq	Ratio skilled birth attendance poor/rich	0.770614	0.174802
	IDN	0	0	1	12	sba_rural_ineq	Ratio skilled birth attendance rural/urban	0.901645	0.0892349
	IDN	0	0	1	13	who_cov	UHC service coverage index	0.800631	10.9932
	IDN	0	0	1	14	who_cov_ser_cap	UHC index sub service capacity	0.542106	22.765
	IDN	0	0	1	15	who_cov_ncd	UHC index sub NCDs	0.717187	15.4237
	IDN	0	0	1	16	who_cov_repro	UHC index sub RMNC health	1	0
	IDN	0	0	1	17	who_cov_infec	UHC index sub infectious diseases	0.566702	18.0873
	IND	0	0	1	1	avle	Life expectancy at birth	0.941337	4.11693
	IND	0	0	1	2	halebirth	HALE at birth	0.928429	4.29655
	IND	0	0	1	3	iavmortund5	Under-5 mortality rate	0.99024	9.38203
	IND	0	0	1	4	imortneo	Neonatal mortality rate	0.993564	6.283
	IND	0	0	1	5	iavdalys_who	DALYs lost (per 100000)	0.90295	6369.69
	IND	0	0	1	6	idaly_ncd	DALYs lost NCDs (per 100000)	0.981943	1459.25
	IND	0	0	1	7	idaly_mat	DALYs lost maternal causes (per 100000)	0.99956	43.9135
	IND	0	0	1	8	idaly_neo	DALYs lost neonatal causes (per 100000)	0.991067	861.909
	IND	0	0	1	9	avbirthealtstaff	Births attended by skilled health staff	0.956752	3.69339
	IND	0	0	1	10	avimmudpt	DPT immunization DPT (%)	0.906799	8.29491
	IND	0	0	1	11	sba_wealth_ineq	Ratio skilled birth attendance poor/rich	0.841018	0.111393
	IND	0	0	1	12	sba_rural_ineq	Ratio skilled birth attendance rural/urban	0.966912	0.0292783
	IND	0	0	1	13	who_cov	UHC service coverage index	0.952323	2.74809
	IND	0	0	1	14	who_cov_ser_cap	UHC index sub service capacity	0.583246	17.7885
	IND	0	0	1	15	who_cov_ncd	UHC index sub NCDs	0.836603	10.0397
	IND	0	0	1	16	who_cov_repro	UHC index sub RMNC health	0.967577	2.30519
	IND	0	0	1	17	who_cov_infec	UHC index sub infectious diseases	0.860278	8.32323
	IRL	0	1	0	1	avle	Life expectancy at birth	0.967539	2.65815
	IRL	0	1	0	2	halebirth	HALE at birth	0.954576	3.19331
	IRL	0	1	0	3	iavmortund5	Under-5 mortality rate	0.998709	1.28625
	IRL	0	1	0	4	imortneo	Neonatal mortality rate	0.998651	1.34613
	IRL	0	1	0	5	iavdalys_who	DALYs lost (per 100000)	0.963043	2818.61
	IRL	0	1	0	6	idaly_ncd	DALYs lost NCDs (per 100000)	0.952022	3794.53
	IRL	0	1	0	7	idaly_mat	DALYs lost maternal causes (per 100000)	0.999979	2.06219
	IRL	0	1	0	8	idaly_neo	DALYs lost neonatal causes (per 100000)	0.9988	119.659
	IRL	0	1	0	9	avbirthealtstaff	Births attended by skilled health staff	0.997	0.299108
	IRL	0	1	0	10	avimmudpt	DPT immunization DPT (%)	0.955556	4.20444
	IRL	0	1	0	11	sba_wealth_ineq	Ratio skilled birth attendance poor/rich	0	0
	IRL	0	1	0	12	sba_rural_ineq	Ratio skilled birth attendance rural/urban	0	0
	IRL	0	1	0	13	who_cov	UHC service coverage index	0.923541	6.28316
	IRL	0	1	0	14	who_cov_ser_cap	UHC index sub service capacity	0.871559	11.1821
	IRL	0	1	0	15	who_cov_ncd	UHC index sub NCDs	0.837438	10.9139
	IRL	0	1	0	16	who_cov_repro	UHC index sub RMNC health	0.969609	2.77681
	IRL	0	1	0	17	who_cov_infec	UHC index sub infectious diseases	0.924704	6.42978
	IRQ	0	0	1	1	avle	Life expectancy at birth	0.946489	3.84882
	IRQ	0	0	1	2	halebirth	HALE at birth	0.942854	3.55507
	IRQ	0	0	1	3	iavmortund5	Under-5 mortality rate	0.987306	12.34
	IRQ	0	0	1	4	imortneo	Neonatal mortality rate	0.990878	8.97644
	IRQ	0	0	1	5	iavdalys_who	DALYs lost (per 100000)	0.954772	3269.34
	IRQ	0	0	1	6	idaly_ncd	DALYs lost NCDs (per 100000)	0.961868	3209.02
	IRQ	0	0	1	7	idaly_mat	DALYs lost maternal causes (per 100000)	0.999624	37.5852
	IRQ	0	0	1	8	idaly_neo	DALYs lost neonatal causes (per 100000)	0.989953	983.336
	IRQ	0	0	1	9	avbirthealtstaff	Births attended by skilled health staff	0.956228	4.18457
	IRQ	0	0	1	10	avimmudpt	DPT immunization DPT (%)	0.790261	16.3597
	IRQ	0	0	1	11	sba_wealth_ineq	Ratio skilled birth attendance poor/rich	0.932032	0.0632942
	IRQ	0	0	1	12	sba_rural_ineq	Ratio skilled birth attendance rural/urban	0.95196	0.0461199
	IRQ	0	0	1	13	who_cov	UHC service coverage index	0.743615	13.4363
	IRQ	0	0	1	14	who_cov_ser_cap	UHC index sub service capacity	0.701231	19.0764
	IRQ	0	0	1	15	who_cov_ncd	UHC index sub NCDs	0.635689	17.912
	IRQ	0	0	1	16	who_cov_repro	UHC index sub RMNC health	0.732596	16.4132
	IRQ	0	0	1	17	who_cov_infec	UHC index sub infectious diseases	0.535881	18.4766
	ISL	0	1	0	1	avle	Life expectancy at birth	0.992298	0.646257
	ISL	0	1	0	2	halebirth	HALE at birth	0.981512	1.33528
	ISL	0	1	0	3	iavmortund5	Under-5 mortality rate	1	0
	ISL	0	1	0	4	imortneo	Neonatal mortality rate	0.999807	0.19273
	ISL	0	1	0	5	iavdalys_who	DALYs lost (per 100000)	0.985528	1126.99
	ISL	0	1	0	6	idaly_ncd	DALYs lost NCDs (per 100000)	0.974536	2057.26
	ISL	0	1	0	7	idaly_mat	DALYs lost maternal causes (per 100000)	0.99999	0.953624
	ISL	0	1	0	8	idaly_neo	DALYs lost neonatal causes (per 100000)	0.999111	88.6368
	ISL	0	1	0	9	avbirthealtstaff	Births attended by skilled health staff	0.9812	1.84465
	ISL	0	1	0	10	avimmudpt	DPT immunization DPT (%)	0.919192	7.35354
	ISL	0	1	0	11	sba_wealth_ineq	Ratio skilled birth attendance poor/rich	0	0
	ISL	0	1	0	12	sba_rural_ineq	Ratio skilled birth attendance rural/urban	0	0
	ISL	0	1	0	13	who_cov	UHC service coverage index	0.962538	3.20846
	ISL	0	1	0	14	who_cov_ser_cap	UHC index sub service capacity	0.943304	5.34225
	ISL	0	1	0	15	who_cov_ncd	UHC index sub NCDs	0.89648	7.42546
	ISL	0	1	0	16	who_cov_repro	UHC index sub RMNC health	0.972267	2.53591
	ISL	0	1	0	17	who_cov_infec	UHC index sub infectious diseases	0.944356	4.84638
	ISR	0	1	0	1	avle	Life expectancy at birth	1	0
	ISR	0	1	0	2	halebirth	HALE at birth	0.995697	0.308783
	ISR	0	1	0	3	iavmortund5	Under-5 mortality rate	0.998816	1.17916
	ISR	0	1	0	4	imortneo	Neonatal mortality rate	0.999147	0.850878
	ISR	0	1	0	5	iavdalys_who	DALYs lost (per 100000)	1	0
	ISR	0	1	0	6	idaly_ncd	DALYs lost NCDs (per 100000)	0.988603	949.055
	ISR	0	1	0	7	idaly_mat	DALYs lost maternal causes (per 100000)	0.999918	8.15283
	ISR	0	1	0	8	idaly_neo	DALYs lost neonatal causes (per 100000)	0.998162	183.031
	ISR	0	1	0	9	avbirthealtstaff	Births attended by skilled health staff	0	0
	ISR	0	1	0	10	avimmudpt	DPT immunization DPT (%)	0.975758	2.34182
	ISR	0	1	0	11	sba_wealth_ineq	Ratio skilled birth attendance poor/rich	0	0
	ISR	0	1	0	12	sba_rural_ineq	Ratio skilled birth attendance rural/urban	0	0
	ISR	0	1	0	13	who_cov	UHC service coverage index	0.974339	2.14526
	ISR	0	1	0	14	who_cov_ser_cap	UHC index sub service capacity	0.965329	3.34326
	ISR	0	1	0	15	who_cov_ncd	UHC index sub NCDs	0.860647	9.74168
	ISR	0	1	0	16	who_cov_repro	UHC index sub RMNC health	0.939358	5.30136
	ISR	0	1	0	17	who_cov_infec	UHC index sub infectious diseases	0.93603	5.30399
	ITA	0	1	0	1	avle	Life expectancy at birth	0.994331	0.47057
	ITA	0	1	0	2	halebirth	HALE at birth	0.981758	1.30018
	ITA	0	1	0	3	iavmortund5	Under-5 mortality rate	0.999258	0.739353
	ITA	0	1	0	4	imortneo	Neonatal mortality rate	0.999034	0.963793
	ITA	0	1	0	5	iavdalys_who	DALYs lost (per 100000)	0.960114	2816.61
	ITA	0	1	0	6	idaly_ncd	DALYs lost NCDs (per 100000)	0.936463	4665.31
	ITA	0	1	0	7	idaly_mat	DALYs lost maternal causes (per 100000)	1	0
	ITA	0	1	0	8	idaly_neo	DALYs lost neonatal causes (per 100000)	0.999492	50.7225
	ITA	0	1	0	9	avbirthealtstaff	Births attended by skilled health staff	0.999188	0.081102
	ITA	0	1	0	10	avimmudpt	DPT immunization DPT (%)	0.957168	4.05191
	ITA	0	1	0	11	sba_wealth_ineq	Ratio skilled birth attendance poor/rich	0	0
	ITA	0	1	0	12	sba_rural_ineq	Ratio skilled birth attendance rural/urban	0	0
	ITA	0	1	0	13	who_cov	UHC service coverage index	0.973346	2.19541
	ITA	0	1	0	14	who_cov_ser_cap	UHC index sub service capacity	0.958465	3.93972
	ITA	0	1	0	15	who_cov_ncd	UHC index sub NCDs	0.901832	6.3806
	ITA	0	1	0	16	who_cov_repro	UHC index sub RMNC health	0.930548	5.8217
	ITA	0	1	0	17	who_cov_infec	UHC index sub infectious diseases	0.994515	0.488586
	JAM	1	0	1	1	avle	Life expectancy at birth	0.975701	1.85289
	JAM	1	0	1	2	halebirth	HALE at birth	0.977152	1.52072
	JAM	1	0	1	3	iavmortund5	Under-5 mortality rate	0.994552	5.36867
	JAM	1	0	1	4	imortneo	Neonatal mortality rate	0.993666	6.26831
	JAM	1	0	1	5	iavdalys_who	DALYs lost (per 100000)	0.930706	5081.15
	JAM	1	0	1	6	idaly_ncd	DALYs lost NCDs (per 100000)	0.925165	5938.65
	JAM	1	0	1	7	idaly_mat	DALYs lost maternal causes (per 100000)	0.999528	47.1394
	JAM	1	0	1	8	idaly_neo	DALYs lost neonatal causes (per 100000)	0.988059	1173.25
	JAM	1	0	1	9	avbirthealtstaff	Births attended by skilled health staff	0.997	0.299108
	JAM	1	0	1	10	avimmudpt	DPT immunization DPT (%)	0.961616	3.65415
	JAM	1	0	1	11	sba_wealth_ineq	Ratio skilled birth attendance poor/rich	0.962329	0.036345
	JAM	1	0	1	12	sba_rural_ineq	Ratio skilled birth attendance rural/urban	0.969311	0.0301752
	JAM	1	0	1	13	who_cov	UHC service coverage index	0.908319	6.32601
	JAM	1	0	1	14	who_cov_ser_cap	UHC index sub service capacity	0.81146	14.1795
	JAM	1	0	1	15	who_cov_ncd	UHC index sub NCDs	0.674183	17.7081
	JAM	1	0	1	16	who_cov_repro	UHC index sub RMNC health	1	0
	JAM	1	0	1	17	who_cov_infec	UHC index sub infectious diseases	0.806364	12.4443
	JOR	0	0	1	1	avle	Life expectancy at birth	1	0
	JOR	0	0	1	2	halebirth	HALE at birth	1	0
	JOR	0	0	1	3	iavmortund5	Under-5 mortality rate	0.99301	6.87498
	JOR	0	0	1	4	imortneo	Neonatal mortality rate	0.994455	5.49127
	JOR	0	0	1	5	iavdalys_who	DALYs lost (per 100000)	1	0
	JOR	0	0	1	6	idaly_ncd	DALYs lost NCDs (per 100000)	0.990023	863.751
	JOR	0	0	1	7	idaly_mat	DALYs lost maternal causes (per 100000)	0.999736	26.3862
	JOR	0	0	1	8	idaly_neo	DALYs lost neonatal causes (per 100000)	0.9895	1032.7
	JOR	0	0	1	9	avbirthealtstaff	Births attended by skilled health staff	0.997	0.299108
	JOR	0	0	1	10	avimmudpt	DPT immunization DPT (%)	0.971717	2.72081
	JOR	0	0	1	11	sba_wealth_ineq	Ratio skilled birth attendance poor/rich	0.993073	0.00690071
	JOR	0	0	1	12	sba_rural_ineq	Ratio skilled birth attendance rural/urban	0.988003	0.0120207
	JOR	0	0	1	13	who_cov	UHC service coverage index	0.794639	12.3162
	JOR	0	0	1	14	who_cov_ser_cap	UHC index sub service capacity	0.594683	22.2303
	JOR	0	0	1	15	who_cov_ncd	UHC index sub NCDs	0.626082	18.7844
	JOR	0	0	1	16	who_cov_repro	UHC index sub RMNC health	0.874126	9.45986
	JOR	0	0	1	17	who_cov_infec	UHC index sub infectious diseases	0.783209	13.5718
	JPN	0	1	0	1	avle	Life expectancy at birth	1	0
	JPN	0	1	0	2	halebirth	HALE at birth	1	0
	JPN	0	1	0	3	iavmortund5	Under-5 mortality rate	1	0
	JPN	0	1	0	4	imortneo	Neonatal mortality rate	1	0
	JPN	0	1	0	5	iavdalys_who	DALYs lost (per 100000)	1	0
	JPN	0	1	0	6	idaly_ncd	DALYs lost NCDs (per 100000)	1	0
	JPN	0	1	0	7	idaly_mat	DALYs lost maternal causes (per 100000)	1	0
	JPN	0	1	0	8	idaly_neo	DALYs lost neonatal causes (per 100000)	1	0
	JPN	0	1	0	9	avbirthealtstaff	Births attended by skilled health staff	1	0
	JPN	0	1	0	10	avimmudpt	DPT immunization DPT (%)	1	0
	JPN	0	1	0	11	sba_wealth_ineq	Ratio skilled birth attendance poor/rich	0	0
	JPN	0	1	0	12	sba_rural_ineq	Ratio skilled birth attendance rural/urban	0	0
	JPN	0	1	0	13	who_cov	UHC service coverage index	1	0
	JPN	0	1	0	14	who_cov_ser_cap	UHC index sub service capacity	1	0
	JPN	0	1	0	15	who_cov_ncd	UHC index sub NCDs	1	0
	JPN	0	1	0	16	who_cov_repro	UHC index sub RMNC health	1	0
	JPN	0	1	0	17	who_cov_infec	UHC index sub infectious diseases	1	0
	KAZ	0	0	1	1	avle	Life expectancy at birth	0.892762	7.65492
	KAZ	0	0	1	2	halebirth	HALE at birth	0.899649	6.292
	KAZ	0	0	1	3	iavmortund5	Under-5 mortality rate	0.99506	4.88672
	KAZ	0	0	1	4	imortneo	Neonatal mortality rate	0.998071	1.9196
	KAZ	0	0	1	5	iavdalys_who	DALYs lost (per 100000)	0.862143	9353.71
	KAZ	0	0	1	6	idaly_ncd	DALYs lost NCDs (per 100000)	0.885214	8716.39
	KAZ	0	0	1	7	idaly_mat	DALYs lost maternal causes (per 100000)	0.999859	14.063
	KAZ	0	0	1	8	idaly_neo	DALYs lost neonatal causes (per 100000)	0.993492	643.707
	KAZ	0	0	1	9	avbirthealtstaff	Births attended by skilled health staff	0.99775	0.224495
	KAZ	0	0	1	10	avimmudpt	DPT immunization DPT (%)	0.957576	4.02181
	KAZ	0	0	1	11	sba_wealth_ineq	Ratio skilled birth attendance poor/rich	0.996612	0.00338765
	KAZ	0	0	1	12	sba_rural_ineq	Ratio skilled birth attendance rural/urban	0.982571	0.0174093
	KAZ	0	0	1	13	who_cov	UHC service coverage index	0.919247	5.93103
	KAZ	0	0	1	14	who_cov_ser_cap	UHC index sub service capacity	0.925209	6.78151
	KAZ	0	0	1	15	who_cov_ncd	UHC index sub NCDs	0.610191	19.6685
	KAZ	0	0	1	16	who_cov_repro	UHC index sub RMNC health	0.974873	2.17641
	KAZ	0	0	1	17	who_cov_infec	UHC index sub infectious diseases	0.918686	5.98633
	KEN	0	0	1	1	avle	Life expectancy at birth	0.883785	7.62107
	KEN	0	0	1	2	halebirth	HALE at birth	0.892963	6.15016
	KEN	0	0	1	3	iavmortund5	Under-5 mortality rate	0.976355	22.5606
	KEN	0	0	1	4	imortneo	Neonatal mortality rate	0.987729	12.0037
	KEN	0	0	1	5	iavdalys_who	DALYs lost (per 100000)	0.855525	9074.97
	KEN	0	0	1	6	idaly_ncd	DALYs lost NCDs (per 100000)	1	0
	KEN	0	0	1	7	idaly_mat	DALYs lost maternal causes (per 100000)	0.995646	433.295
	KEN	0	0	1	8	idaly_neo	DALYs lost neonatal causes (per 100000)	0.979853	1935.52
	KEN	0	0	1	9	avbirthealtstaff	Births attended by skilled health staff	0.720463	19.6235
	KEN	0	0	1	10	avimmudpt	DPT immunization DPT (%)	0.903479	8.55173
	KEN	0	0	1	11	sba_wealth_ineq	Ratio skilled birth attendance poor/rich	0.385108	0.225107
	KEN	0	0	1	12	sba_rural_ineq	Ratio skilled birth attendance rural/urban	0.651308	0.223583
	KEN	0	0	1	13	who_cov	UHC service coverage index	0.818143	9.83847
	KEN	0	0	1	14	who_cov_ser_cap	UHC index sub service capacity	0.383473	20.1687
	KEN	0	0	1	15	who_cov_ncd	UHC index sub NCDs	0.933986	4.6813
	KEN	0	0	1	16	who_cov_repro	UHC index sub RMNC health	0.951982	3.4768
	KEN	0	0	1	17	who_cov_infec	UHC index sub infectious diseases	0.735339	13.5215
	KGZ	0	0	1	1	avle	Life expectancy at birth	0.974425	1.86355
	KGZ	0	0	1	2	halebirth	HALE at birth	0.993095	0.445253
	KGZ	0	0	1	3	iavmortund5	Under-5 mortality rate	0.997214	2.72918
	KGZ	0	0	1	4	imortneo	Neonatal mortality rate	0.993977	5.94209
	KGZ	0	0	1	5	iavdalys_who	DALYs lost (per 100000)	0.989686	764.014
	KGZ	0	0	1	6	idaly_ncd	DALYs lost NCDs (per 100000)	0.949875	4108.73
	KGZ	0	0	1	7	idaly_mat	DALYs lost maternal causes (per 100000)	0.999732	26.7749
	KGZ	0	0	1	8	idaly_neo	DALYs lost neonatal causes (per 100000)	0.99121	858.696
	KGZ	0	0	1	9	avbirthealtstaff	Births attended by skilled health staff	1	0
	KGZ	0	0	1	10	avimmudpt	DPT immunization DPT (%)	0.964386	3.37619
	KGZ	0	0	1	11	sba_wealth_ineq	Ratio skilled birth attendance poor/rich	1	0
	KGZ	0	0	1	12	sba_rural_ineq	Ratio skilled birth attendance rural/urban	0.993175	0.0068322
	KGZ	0	0	1	13	who_cov	UHC service coverage index	1	0
	KGZ	0	0	1	14	who_cov_ser_cap	UHC index sub service capacity	0.93936	4.92335
	KGZ	0	0	1	15	who_cov_ncd	UHC index sub NCDs	0.727795	15.1673
	KGZ	0	0	1	16	who_cov_repro	UHC index sub RMNC health	0.96042	3.0279
	KGZ	0	0	1	17	who_cov_infec	UHC index sub infectious diseases	0.96	2.79466
	KHM	0	0	1	1	avle	Life expectancy at birth	0.950212	3.4553
	KHM	0	0	1	2	halebirth	HALE at birth	0.958292	2.53647
	KHM	0	0	1	3	iavmortund5	Under-5 mortality rate	0.997669	2.26296
	KHM	0	0	1	4	imortneo	Neonatal mortality rate	0.998794	1.18795
	KHM	0	0	1	5	iavdalys_who	DALYs lost (per 100000)	0.927842	4821.76
	KHM	0	0	1	6	idaly_ncd	DALYs lost NCDs (per 100000)	0.961275	3127.19
	KHM	0	0	1	7	idaly_mat	DALYs lost maternal causes (per 100000)	0.99924	75.8784
	KHM	0	0	1	8	idaly_neo	DALYs lost neonatal causes (per 100000)	0.994862	499.033
	KHM	0	0	1	9	avbirthealtstaff	Births attended by skilled health staff	0	0
	KHM	0	0	1	10	avimmudpt	DPT immunization DPT (%)	0.947128	4.88537
	KHM	0	0	1	11	sba_wealth_ineq	Ratio skilled birth attendance poor/rich	0.758967	0.166219
	KHM	0	0	1	12	sba_rural_ineq	Ratio skilled birth attendance rural/urban	0.882991	0.098144
	KHM	0	0	1	13	who_cov	UHC service coverage index	0.940691	3.53049
	KHM	0	0	1	14	who_cov_ser_cap	UHC index sub service capacity	0.440074	20.2842
	KHM	0	0	1	15	who_cov_ncd	UHC index sub NCDs	0.971745	2.05424
	KHM	0	0	1	16	who_cov_repro	UHC index sub RMNC health	0.988692	0.827989
	KHM	0	0	1	17	who_cov_infec	UHC index sub infectious diseases	0.96452	2.31246
	KIR	0	0	1	1	avle	Life expectancy at birth	1	0
	KIR	0	0	1	2	halebirth	HALE at birth	1	0
	KIR	0	0	1	3	iavmortund5	Under-5 mortality rate	1	0
	KIR	0	0	1	4	imortneo	Neonatal mortality rate	1	0
	KIR	0	0	1	5	iavdalys_who	DALYs lost (per 100000)	1	0
	KIR	0	0	1	6	idaly_ncd	DALYs lost NCDs (per 100000)	1	0
	KIR	0	0	1	7	idaly_mat	DALYs lost maternal causes (per 100000)	1	0
	KIR	0	0	1	8	idaly_neo	DALYs lost neonatal causes (per 100000)	1	0
	KIR	0	0	1	9	avbirthealtstaff	Births attended by skilled health staff	1	0
	KIR	0	0	1	10	avimmudpt	DPT immunization DPT (%)	1	0
	KIR	0	0	1	11	sba_wealth_ineq	Ratio skilled birth attendance poor/rich	1	0
	KIR	0	0	1	12	sba_rural_ineq	Ratio skilled birth attendance rural/urban	1	0
	KIR	0	0	1	13	who_cov	UHC service coverage index	1	0
	KIR	0	0	1	14	who_cov_ser_cap	UHC index sub service capacity	1	0
	KIR	0	0	1	15	who_cov_ncd	UHC index sub NCDs	0.538021	15.1082
	KIR	0	0	1	16	who_cov_repro	UHC index sub RMNC health	1	0
	KIR	0	0	1	17	who_cov_infec	UHC index sub infectious diseases	1	0
	KOR	0	1	0	1	avle	Life expectancy at birth	1	0
	KOR	0	1	0	2	halebirth	HALE at birth	1	0
	KOR	0	1	0	3	iavmortund5	Under-5 mortality rate	0.999273	0.724221
	KOR	0	1	0	4	imortneo	Neonatal mortality rate	0.999585	0.414138
	KOR	0	1	0	5	iavdalys_who	DALYs lost (per 100000)	0.992655	568.423
	KOR	0	1	0	6	idaly_ncd	DALYs lost NCDs (per 100000)	0.984542	1262.23
	KOR	0	1	0	7	idaly_mat	DALYs lost maternal causes (per 100000)	0.999995	0.536411
	KOR	0	1	0	8	idaly_neo	DALYs lost neonatal causes (per 100000)	0.999799	20.0211
	KOR	0	1	0	9	avbirthealtstaff	Births attended by skilled health staff	0	0
	KOR	0	1	0	10	avimmudpt	DPT immunization DPT (%)	0.987879	1.18545
	KOR	0	1	0	11	sba_wealth_ineq	Ratio skilled birth attendance poor/rich	0	0
	KOR	0	1	0	12	sba_rural_ineq	Ratio skilled birth attendance rural/urban	0	0
	KOR	0	1	0	13	who_cov	UHC service coverage index	1	0
	KOR	0	1	0	14	who_cov_ser_cap	UHC index sub service capacity	0.984116	1.56147
	KOR	0	1	0	15	who_cov_ncd	UHC index sub NCDs	0.873443	8.73367
	KOR	0	1	0	16	who_cov_repro	UHC index sub RMNC health	1	0
	KOR	0	1	0	17	who_cov_infec	UHC index sub infectious diseases	0.986275	1.19735
	LAO	0	0	1	1	avle	Life expectancy at birth	0.910351	6.1257
	LAO	0	0	1	2	halebirth	HALE at birth	0.924453	4.54685
	LAO	0	0	1	3	iavmortund5	Under-5 mortality rate	0.973219	25.4526
	LAO	0	0	1	4	imortneo	Neonatal mortality rate	0.986944	12.7496
	LAO	0	0	1	5	iavdalys_who	DALYs lost (per 100000)	0.883022	7657.55
	LAO	0	0	1	6	idaly_ncd	DALYs lost NCDs (per 100000)	0.940443	4836.07
	LAO	0	0	1	7	idaly_mat	DALYs lost maternal causes (per 100000)	0.997407	258.483
	LAO	0	0	1	8	idaly_neo	DALYs lost neonatal causes (per 100000)	0.976273	2269.4
	LAO	0	0	1	9	avbirthealtstaff	Births attended by skilled health staff	0.66424	21.623
	LAO	0	0	1	10	avimmudpt	DPT immunization DPT (%)	0.843786	12.9657
	LAO	0	0	1	11	sba_wealth_ineq	Ratio skilled birth attendance poor/rich	0.359024	0.2158
	LAO	0	0	1	12	sba_rural_ineq	Ratio skilled birth attendance rural/urban	0.628832	0.22711
	LAO	0	0	1	13	who_cov	UHC service coverage index	0.734249	12.7667
	LAO	0	0	1	14	who_cov_ser_cap	UHC index sub service capacity	0.299173	17.9458
	LAO	0	0	1	15	who_cov_ncd	UHC index sub NCDs	0.849473	9.69596
	LAO	0	0	1	16	who_cov_repro	UHC index sub RMNC health	0.797189	12.4627
	LAO	0	0	1	17	who_cov_infec	UHC index sub infectious diseases	0.745953	13.4552
	LBN	0	0	1	1	avle	Life expectancy at birth	0.950642	3.76166
	LBN	0	0	1	2	halebirth	HALE at birth	0.940078	3.93595
	LBN	0	0	1	3	iavmortund5	Under-5 mortality rate	0.99749	2.49079
	LBN	0	0	1	4	imortneo	Neonatal mortality rate	0.998038	1.95305
	LBN	0	0	1	5	iavdalys_who	DALYs lost (per 100000)	0.934691	4789.33
	LBN	0	0	1	6	idaly_ncd	DALYs lost NCDs (per 100000)	0.918419	6397.12
	LBN	0	0	1	7	idaly_mat	DALYs lost maternal causes (per 100000)	0.999827	17.3341
	LBN	0	0	1	8	idaly_neo	DALYs lost neonatal causes (per 100000)	0.993611	632.147
	LBN	0	0	1	9	avbirthealtstaff	Births attended by skilled health staff	0	0
	LBN	0	0	1	10	avimmudpt	DPT immunization DPT (%)	0.838384	13.4141
	LBN	0	0	1	11	sba_wealth_ineq	Ratio skilled birth attendance poor/rich	0	0
	LBN	0	0	1	12	sba_rural_ineq	Ratio skilled birth attendance rural/urban	0	0
	LBN	0	0	1	13	who_cov	UHC service coverage index	0.869113	9.12242
	LBN	0	0	1	14	who_cov_ser_cap	UHC index sub service capacity	0.870903	11.0296
	LBN	0	0	1	15	who_cov_ncd	UHC index sub NCDs	0.587065	20.0425
	LBN	0	0	1	16	who_cov_repro	UHC index sub RMNC health	0.836532	12.1969
	LBN	0	0	1	17	who_cov_infec	UHC index sub infectious diseases	0.943206	4.33733
	LCA	0	0	1	1	avle	Life expectancy at birth	0.957926	3.16398
	LCA	0	0	1	2	halebirth	HALE at birth	0.953945	3.00281
	LCA	0	0	1	3	iavmortund5	Under-5 mortality rate	0.984005	15.6276
	LCA	0	0	1	4	imortneo	Neonatal mortality rate	0.991467	8.42661
	LCA	0	0	1	5	iavdalys_who	DALYs lost (per 100000)	0.904616	6612.5
	LCA	0	0	1	6	idaly_ncd	DALYs lost NCDs (per 100000)	0.908414	6981.07
	LCA	0	0	1	7	idaly_mat	DALYs lost maternal causes (per 100000)	0.999537	46.3074
	LCA	0	0	1	8	idaly_neo	DALYs lost neonatal causes (per 100000)	0.994061	586.782
	LCA	0	0	1	9	avbirthealtstaff	Births attended by skilled health staff	0.998002	0.199351
	LCA	0	0	1	10	avimmudpt	DPT immunization DPT (%)	0.931313	6.33293
	LCA	0	0	1	11	sba_wealth_ineq	Ratio skilled birth attendance poor/rich	0	0
	LCA	0	0	1	12	sba_rural_ineq	Ratio skilled birth attendance rural/urban	0.971665	0.0279069
	LCA	0	0	1	13	who_cov	UHC service coverage index	0.931385	4.85568
	LCA	0	0	1	14	who_cov_ser_cap	UHC index sub service capacity	0.762226	17.478
	LCA	0	0	1	15	who_cov_ncd	UHC index sub NCDs	0.741055	15.2959
	LCA	0	0	1	16	who_cov_repro	UHC index sub RMNC health	0.941622	4.74772
	LCA	0	0	1	17	who_cov_infec	UHC index sub infectious diseases	0.917484	5.86497
	LKA	0	0	1	1	avle	Life expectancy at birth	1	0
	LKA	0	0	1	2	halebirth	HALE at birth	0.997851	0.143237
	LKA	0	0	1	3	iavmortund5	Under-5 mortality rate	1	0
	LKA	0	0	1	4	imortneo	Neonatal mortality rate	1	0
	LKA	0	0	1	5	iavdalys_who	DALYs lost (per 100000)	1	0
	LKA	0	0	1	6	idaly_ncd	DALYs lost NCDs (per 100000)	0.990415	768.189
	LKA	0	0	1	7	idaly_mat	DALYs lost maternal causes (per 100000)	0.999834	16.6353
	LKA	0	0	1	8	idaly_neo	DALYs lost neonatal causes (per 100000)	1	0
	LKA	0	0	1	9	avbirthealtstaff	Births attended by skilled health staff	0.996269	0.371212
	LKA	0	0	1	10	avimmudpt	DPT immunization DPT (%)	1	0
	LKA	0	0	1	11	sba_wealth_ineq	Ratio skilled birth attendance poor/rich	0	0
	LKA	0	0	1	12	sba_rural_ineq	Ratio skilled birth attendance rural/urban	0	0
	LKA	0	0	1	13	who_cov	UHC service coverage index	0.91532	5.38116
	LKA	0	0	1	14	who_cov_ser_cap	UHC index sub service capacity	0.623295	22.0988
	LKA	0	0	1	15	who_cov_ncd	UHC index sub NCDs	0.827144	10.7943
	LKA	0	0	1	16	who_cov_repro	UHC index sub RMNC health	0.939183	4.68111
	LKA	0	0	1	17	who_cov_infec	UHC index sub infectious diseases	0.778867	12.8405
	LSO	0	0	1	1	avle	Life expectancy at birth	0.751256	12.5384
	LSO	0	0	1	2	halebirth	HALE at birth	0.753361	10.8648
	LSO	0	0	1	3	iavmortund5	Under-5 mortality rate	0.93383	60.1024
	LSO	0	0	1	4	imortneo	Neonatal mortality rate	0.971273	27.4343
	LSO	0	0	1	5	iavdalys_who	DALYs lost (per 100000)	0.26944	12090.1
	LSO	0	0	1	6	idaly_ncd	DALYs lost NCDs (per 100000)	0.930779	5414.49
	LSO	0	0	1	7	idaly_mat	DALYs lost maternal causes (per 100000)	0.998199	179.255
	LSO	0	0	1	8	idaly_neo	DALYs lost neonatal causes (per 100000)	0.967044	3119.54
	LSO	0	0	1	9	avbirthealtstaff	Births attended by skilled health staff	0.92511	6.48548
	LSO	0	0	1	10	avimmudpt	DPT immunization DPT (%)	0.938632	5.28991
	LSO	0	0	1	11	sba_wealth_ineq	Ratio skilled birth attendance poor/rich	0.835389	0.134494
	LSO	0	0	1	12	sba_rural_ineq	Ratio skilled birth attendance rural/urban	0.953185	0.0438875
	LSO	0	0	1	13	who_cov	UHC service coverage index	0.829314	8.12691
	LSO	0	0	1	14	who_cov_ser_cap	UHC index sub service capacity	0.316055	14.8827
	LSO	0	0	1	15	who_cov_ncd	UHC index sub NCDs	0.839262	9.76645
	LSO	0	0	1	16	who_cov_repro	UHC index sub RMNC health	1	0
	LSO	0	0	1	17	who_cov_infec	UHC index sub infectious diseases	0.869619	6.84758
	LTU	0	1	0	1	avle	Life expectancy at birth	0.928504	5.4029
	LTU	0	1	0	2	halebirth	HALE at birth	0.936323	4.2017
	LTU	0	1	0	3	iavmortund5	Under-5 mortality rate	0.998873	1.12169
	LTU	0	1	0	4	imortneo	Neonatal mortality rate	0.999273	0.724881
	LTU	0	1	0	5	iavdalys_who	DALYs lost (per 100000)	0.837773	9752
	LTU	0	1	0	6	idaly_ncd	DALYs lost NCDs (per 100000)	0.87601	8295.8
	LTU	0	1	0	7	idaly_mat	DALYs lost maternal causes (per 100000)	0.99995	5.01819
	LTU	0	1	0	8	idaly_neo	DALYs lost neonatal causes (per 100000)	1	0
	LTU	0	1	0	9	avbirthealtstaff	Births attended by skilled health staff	1	0
	LTU	0	1	0	10	avimmudpt	DPT immunization DPT (%)	0.939394	5.63637
	LTU	0	1	0	11	sba_wealth_ineq	Ratio skilled birth attendance poor/rich	0	0
	LTU	0	1	0	12	sba_rural_ineq	Ratio skilled birth attendance rural/urban	0	0
	LTU	0	1	0	13	who_cov	UHC service coverage index	0.826686	11.6323
	LTU	0	1	0	14	who_cov_ser_cap	UHC index sub service capacity	0.98012	1.86332
	LTU	0	1	0	15	who_cov_ncd	UHC index sub NCDs	0.580496	17.8541
	LTU	0	1	0	16	who_cov_repro	UHC index sub RMNC health	0.944374	4.72858
	LTU	0	1	0	17	who_cov_infec	UHC index sub infectious diseases	0.699659	18.0074
	LUX	0	1	0	1	avle	Life expectancy at birth	0.977545	1.85779
	LUX	0	1	0	2	halebirth	HALE at birth	0.962783	2.63888
	LUX	0	1	0	3	iavmortund5	Under-5 mortality rate	0.999346	0.652209
	LUX	0	1	0	4	imortneo	Neonatal mortality rate	0.999237	0.761324
	LUX	0	1	0	5	iavdalys_who	DALYs lost (per 100000)	0.956527	3280.05
	LUX	0	1	0	6	idaly_ncd	DALYs lost NCDs (per 100000)	0.952024	3780.44
	LUX	0	1	0	7	idaly_mat	DALYs lost maternal causes (per 100000)	0.999984	1.64499
	LUX	0	1	0	8	idaly_neo	DALYs lost neonatal causes (per 100000)	0.998993	100.401
	LUX	0	1	0	9	avbirthealtstaff	Births attended by skilled health staff	0	0
	LUX	0	1	0	10	avimmudpt	DPT immunization DPT (%)	1	0
	LUX	0	1	0	11	sba_wealth_ineq	Ratio skilled birth attendance poor/rich	0	0
	LUX	0	1	0	12	sba_rural_ineq	Ratio skilled birth attendance rural/urban	0	0
	LUX	0	1	0	13	who_cov	UHC service coverage index	0.948153	4.37415
	LUX	0	1	0	14	who_cov_ser_cap	UHC index sub service capacity	0.939446	5.68218
	LUX	0	1	0	15	who_cov_ncd	UHC index sub NCDs	0.828719	11.3399
	LUX	0	1	0	16	who_cov_repro	UHC index sub RMNC health	1	0
	LUX	0	1	0	17	who_cov_infec	UHC index sub infectious diseases	0.932248	5.83277
	LVA	0	1	0	1	avle	Life expectancy at birth	0.962399	2.84388
	LVA	0	1	0	2	halebirth	HALE at birth	0.982193	1.17763
	LVA	0	1	0	3	iavmortund5	Under-5 mortality rate	1	0
	LVA	0	1	0	4	imortneo	Neonatal mortality rate	1	0
	LVA	0	1	0	5	iavdalys_who	DALYs lost (per 100000)	0.861496	8306.5
	LVA	0	1	0	6	idaly_ncd	DALYs lost NCDs (per 100000)	0.891871	7155.55
	LVA	0	1	0	7	idaly_mat	DALYs lost maternal causes (per 100000)	0.999917	8.30744
	LVA	0	1	0	8	idaly_neo	DALYs lost neonatal causes (per 100000)	1	0
	LVA	0	1	0	9	avbirthealtstaff	Births attended by skilled health staff	1	0
	LVA	0	1	0	10	avimmudpt	DPT immunization DPT (%)	1	0
	LVA	0	1	0	11	sba_wealth_ineq	Ratio skilled birth attendance poor/rich	0	0
	LVA	0	1	0	12	sba_rural_ineq	Ratio skilled birth attendance rural/urban	0	0
	LVA	0	1	0	13	who_cov	UHC service coverage index	0.903102	6.70629
	LVA	0	1	0	14	who_cov_ser_cap	UHC index sub service capacity	1	0
	LVA	0	1	0	15	who_cov_ncd	UHC index sub NCDs	0.6425	16.5749
	LVA	0	1	0	16	who_cov_repro	UHC index sub RMNC health	1	0
	LVA	0	1	0	17	who_cov_infec	UHC index sub infectious diseases	0.766798	14.5184
	MAR	0	0	1	1	avle	Life expectancy at birth	0.956515	3.17206
	MAR	0	0	1	2	halebirth	HALE at birth	0.957919	2.67274
	MAR	0	0	1	3	iavmortund5	Under-5 mortality rate	0.99113	8.68034
	MAR	0	0	1	4	imortneo	Neonatal mortality rate	0.992505	7.39626
	MAR	0	0	1	5	iavdalys_who	DALYs lost (per 100000)	0.948996	3649.39
	MAR	0	0	1	6	idaly_ncd	DALYs lost NCDs (per 100000)	0.935655	5098.34
	MAR	0	0	1	7	idaly_mat	DALYs lost maternal causes (per 100000)	0.999194	80.5019
	MAR	0	0	1	8	idaly_neo	DALYs lost neonatal causes (per 100000)	0.992202	765.561
	MAR	0	0	1	9	avbirthealtstaff	Births attended by skilled health staff	0.866916	11.5251
	MAR	0	0	1	10	avimmudpt	DPT immunization DPT (%)	1	0
	MAR	0	0	1	11	sba_wealth_ineq	Ratio skilled birth attendance poor/rich	0.335002	0.222568
	MAR	0	0	1	12	sba_rural_ineq	Ratio skilled birth attendance rural/urban	0.488144	0.252294
	MAR	0	0	1	13	who_cov	UHC service coverage index	0.993813	0.441292
	MAR	0	0	1	14	who_cov_ser_cap	UHC index sub service capacity	0.826148	12.7973
	MAR	0	0	1	15	who_cov_ncd	UHC index sub NCDs	0.817831	11.5793
	MAR	0	0	1	16	who_cov_repro	UHC index sub RMNC health	0.903003	7.24732
	MAR	0	0	1	17	who_cov_infec	UHC index sub infectious diseases	0.978815	1.57183
	MDA	0	0	1	1	avle	Life expectancy at birth	0.947484	3.85136
	MDA	0	0	1	2	halebirth	HALE at birth	0.949596	3.24431
	MDA	0	0	1	3	iavmortund5	Under-5 mortality rate	0.993785	6.11981
	MDA	0	0	1	4	imortneo	Neonatal mortality rate	0.993387	6.53887
	MDA	0	0	1	5	iavdalys_who	DALYs lost (per 100000)	0.840623	9851.69
	MDA	0	0	1	6	idaly_ncd	DALYs lost NCDs (per 100000)	0.87007	8947.8
	MDA	0	0	1	7	idaly_mat	DALYs lost maternal causes (per 100000)	1	0
	MDA	0	0	1	8	idaly_neo	DALYs lost neonatal causes (per 100000)	0.997388	259.155
	MDA	0	0	1	9	avbirthealtstaff	Births attended by skilled health staff	0.999576	0.0422458
	MDA	0	0	1	10	avimmudpt	DPT immunization DPT (%)	0.908166	8.22836
	MDA	0	0	1	11	sba_wealth_ineq	Ratio skilled birth attendance poor/rich	0.990875	0.00904388
	MDA	0	0	1	12	sba_rural_ineq	Ratio skilled birth attendance rural/urban	0.98805	0.0118819
	MDA	0	0	1	13	who_cov	UHC service coverage index	0.909181	5.94927
	MDA	0	0	1	14	who_cov_ser_cap	UHC index sub service capacity	0.929366	5.95726
	MDA	0	0	1	15	who_cov_ncd	UHC index sub NCDs	0.568235	18.9199
	MDA	0	0	1	16	who_cov_repro	UHC index sub RMNC health	1	0
	MDA	0	0	1	17	who_cov_infec	UHC index sub infectious diseases	0.812227	11.662
	MDV	0	0	1	1	avle	Life expectancy at birth	0.975777	1.91264
	MDV	0	0	1	2	halebirth	HALE at birth	0.979098	1.44294
	MDV	0	0	1	3	iavmortund5	Under-5 mortality rate	0.995068	4.89104
	MDV	0	0	1	4	imortneo	Neonatal mortality rate	0.996173	3.80697
	MDV	0	0	1	5	iavdalys_who	DALYs lost (per 100000)	1	0
	MDV	0	0	1	6	idaly_ncd	DALYs lost NCDs (per 100000)	0.991054	776.781
	MDV	0	0	1	7	idaly_mat	DALYs lost maternal causes (per 100000)	0.999156	84.3593
	MDV	0	0	1	8	idaly_neo	DALYs lost neonatal causes (per 100000)	0.984447	1525.78
	MDV	0	0	1	9	avbirthealtstaff	Births attended by skilled health staff	0.995	0.4975
	MDV	0	0	1	10	avimmudpt	DPT immunization DPT (%)	0.99798	0.199594
	MDV	0	0	1	11	sba_wealth_ineq	Ratio skilled birth attendance poor/rich	1	0
	MDV	0	0	1	12	sba_rural_ineq	Ratio skilled birth attendance rural/urban	0.994274	0.00579575
	MDV	0	0	1	13	who_cov	UHC service coverage index	0.855574	10.0256
	MDV	0	0	1	14	who_cov_ser_cap	UHC index sub service capacity	0.780775	16.8701
	MDV	0	0	1	15	who_cov_ncd	UHC index sub NCDs	0.779861	14.1961
	MDV	0	0	1	16	who_cov_repro	UHC index sub RMNC health	0.72105	18.2982
	MDV	0	0	1	17	who_cov_infec	UHC index sub infectious diseases	0.85123	10.6425
	MEX	1	1	1	1	avle	Life expectancy at birth	0.942608	4.33665
	MEX	1	1	1	2	halebirth	HALE at birth	0.935004	4.24593
	MEX	1	1	1	3	iavmortund5	Under-5 mortality rate	0.989863	9.98295
	MEX	1	1	1	4	imortneo	Neonatal mortality rate	0.993941	6.00725
	MEX	1	1	1	5	iavdalys_who	DALYs lost (per 100000)	0.927724	5294.06
	MEX	1	1	1	6	idaly_ncd	DALYs lost NCDs (per 100000)	0.934831	5229.96
	MEX	1	1	1	7	idaly_mat	DALYs lost maternal causes (per 100000)	0.999499	50.0969
	MEX	1	1	1	8	idaly_neo	DALYs lost neonatal causes (per 100000)	0.991982	792.083
	MEX	1	1	1	9	avbirthealtstaff	Births attended by skilled health staff	0.974333	2.50078
	MEX	1	1	1	10	avimmudpt	DPT immunization DPT (%)	0.878788	10.5454
	MEX	1	1	1	11	sba_wealth_ineq	Ratio skilled birth attendance poor/rich	0.915924	0.077364
	MEX	1	1	1	12	sba_rural_ineq	Ratio skilled birth attendance rural/urban	0.926408	0.0693686
	MEX	1	1	1	13	who_cov	UHC service coverage index	0.911595	6.47446
	MEX	1	1	1	14	who_cov_ser_cap	UHC index sub service capacity	0.786864	16.5045
	MEX	1	1	1	15	who_cov_ncd	UHC index sub NCDs	0.783609	14.0214
	MEX	1	1	1	16	who_cov_repro	UHC index sub RMNC health	0.920449	6.56849
	MEX	1	1	1	17	who_cov_infec	UHC index sub infectious diseases	0.856104	9.99788
	MHL	0	0	1	1	avle	Life expectancy at birth	0.887243	7.35265
	MHL	0	0	1	2	halebirth	HALE at birth	0.896705	5.90711
	MHL	0	0	1	3	iavmortund5	Under-5 mortality rate	0.983841	15.618
	MHL	0	0	1	4	imortneo	Neonatal mortality rate	0.991638	8.23205
	MHL	0	0	1	5	iavdalys_who	DALYs lost (per 100000)	0.856008	9024.54
	MHL	0	0	1	6	idaly_ncd	DALYs lost NCDs (per 100000)	0.862779	10223.2
	MHL	0	0	1	7	idaly_mat	DALYs lost maternal causes (per 100000)	0.99859	140.713
	MHL	0	0	1	8	idaly_neo	DALYs lost neonatal causes (per 100000)	0.991623	822.372
	MHL	0	0	1	9	avbirthealtstaff	Births attended by skilled health staff	0.94166	5.39062
	MHL	0	0	1	10	avimmudpt	DPT immunization DPT (%)	0.81015	15.0361
	MHL	0	0	1	11	sba_wealth_ineq	Ratio skilled birth attendance poor/rich	0	0
	MHL	0	0	1	12	sba_rural_ineq	Ratio skilled birth attendance rural/urban	0	0
	MHL	0	0	1	13	who_cov	UHC service coverage index	0.912198	5.34716
	MHL	0	0	1	14	who_cov_ser_cap	UHC index sub service capacity	0.826657	12.186
	MHL	0	0	1	15	who_cov_ncd	UHC index sub NCDs	0.557837	18.6593
	MHL	0	0	1	16	who_cov_repro	UHC index sub RMNC health	0.919329	5.7357
	MHL	0	0	1	17	who_cov_infec	UHC index sub infectious diseases	0.934583	4.27329
	MMR	0	0	1	1	avle	Life expectancy at birth	0.92928	4.84841
	MMR	0	0	1	2	halebirth	HALE at birth	0.940297	3.58988
	MMR	0	0	1	3	iavmortund5	Under-5 mortality rate	0.984963	14.3065
	MMR	0	0	1	4	imortneo	Neonatal mortality rate	0.997269	2.66537
	MMR	0	0	1	5	iavdalys_who	DALYs lost (per 100000)	0.872444	8029.08
	MMR	0	0	1	6	idaly_ncd	DALYs lost NCDs (per 100000)	0.927725	5558.63
	MMR	0	0	1	7	idaly_mat	DALYs lost maternal causes (per 100000)	1	0
	MMR	0	0	1	8	idaly_neo	DALYs lost neonatal causes (per 100000)	1	0
	MMR	0	0	1	9	avbirthealtstaff	Births attended by skilled health staff	0.745193	15.3394
	MMR	0	0	1	10	avimmudpt	DPT immunization DPT (%)	0.921061	7.08868
	MMR	0	0	1	11	sba_wealth_ineq	Ratio skilled birth attendance poor/rich	0.574815	0.171328
	MMR	0	0	1	12	sba_rural_ineq	Ratio skilled birth attendance rural/urban	0.744201	0.166131
	MMR	0	0	1	13	who_cov	UHC service coverage index	1	0
	MMR	0	0	1	14	who_cov_ser_cap	UHC index sub service capacity	0.785023	9.49052
	MMR	0	0	1	15	who_cov_ncd	UHC index sub NCDs	0.681246	15.8431
	MMR	0	0	1	16	who_cov_repro	UHC index sub RMNC health	0.979671	1.41122
	MMR	0	0	1	17	who_cov_infec	UHC index sub infectious diseases	1	0
	MNE	0	0	1	1	avle	Life expectancy at birth	0.938083	4.67634
	MNE	0	0	1	2	halebirth	HALE at birth	0.945664	3.60237
	MNE	0	0	1	3	iavmortund5	Under-5 mortality rate	1	0
	MNE	0	0	1	4	imortneo	Neonatal mortality rate	0.999603	0.396588
	MNE	0	0	1	5	iavdalys_who	DALYs lost (per 100000)	0.890495	7261.49
	MNE	0	0	1	6	idaly_ncd	DALYs lost NCDs (per 100000)	0.886751	8035.75
	MNE	0	0	1	7	idaly_mat	DALYs lost maternal causes (per 100000)	0.999962	3.80239
	MNE	0	0	1	8	idaly_neo	DALYs lost neonatal causes (per 100000)	0.999243	75.359
	MNE	0	0	1	9	avbirthealtstaff	Births attended by skilled health staff	0.988178	1.16802
	MNE	0	0	1	10	avimmudpt	DPT immunization DPT (%)	0.880808	10.3935
	MNE	0	0	1	11	sba_wealth_ineq	Ratio skilled birth attendance poor/rich	0.992685	0.00731516
	MNE	0	0	1	12	sba_rural_ineq	Ratio skilled birth attendance rural/urban	1	0
	MNE	0	0	1	13	who_cov	UHC service coverage index	0.814876	12.1244
	MNE	0	0	1	14	who_cov_ser_cap	UHC index sub service capacity	0.814261	14.7309
	MNE	0	0	1	15	who_cov_ncd	UHC index sub NCDs	0.658939	17.3634
	MNE	0	0	1	16	who_cov_repro	UHC index sub RMNC health	0.715151	18.6263
	MNE	0	0	1	17	who_cov_infec	UHC index sub infectious diseases	0.838648	11.2619
	MNG	0	0	1	1	avle	Life expectancy at birth	0.865978	9.09808
	MNG	0	0	1	2	halebirth	HALE at birth	0.883164	7.04085
	MNG	0	0	1	3	iavmortund5	Under-5 mortality rate	0.990586	9.24765
	MNG	0	0	1	4	imortneo	Neonatal mortality rate	0.995266	4.6919
	MNG	0	0	1	5	iavdalys_who	DALYs lost (per 100000)	0.819764	11760.3
	MNG	0	0	1	6	idaly_ncd	DALYs lost NCDs (per 100000)	0.869966	9869.82
	MNG	0	0	1	7	idaly_mat	DALYs lost maternal causes (per 100000)	0.999313	68.6526
	MNG	0	0	1	8	idaly_neo	DALYs lost neonatal causes (per 100000)	0.986089	1363.29
	MNG	0	0	1	9	avbirthealtstaff	Births attended by skilled health staff	0.993	0.695097
	MNG	0	0	1	10	avimmudpt	DPT immunization DPT (%)	0.99798	0.199594
	MNG	0	0	1	11	sba_wealth_ineq	Ratio skilled birth attendance poor/rich	0.974239	0.0251508
	MNG	0	0	1	12	sba_rural_ineq	Ratio skilled birth attendance rural/urban	0.975934	0.023808
	MNG	0	0	1	13	who_cov	UHC service coverage index	0.828544	10.7618
	MNG	0	0	1	14	who_cov_ser_cap	UHC index sub service capacity	1	0
	MNG	0	0	1	15	who_cov_ncd	UHC index sub NCDs	0.619735	19.0158
	MNG	0	0	1	16	who_cov_repro	UHC index sub RMNC health	0.947881	4.26838
	MNG	0	0	1	17	who_cov_infec	UHC index sub infectious diseases	0.505384	19.7781
	MRT	0	0	1	1	avle	Life expectancy at birth	0.938426	4.32305
	MRT	0	0	1	2	halebirth	HALE at birth	0.950875	3.0304
	MRT	0	0	1	3	iavmortund5	Under-5 mortality rate	0.94642	49.4113
	MRT	0	0	1	4	imortneo	Neonatal mortality rate	0.978425	20.8596
	MRT	0	0	1	5	iavdalys_who	DALYs lost (per 100000)	0.91205	5916.26
	MRT	0	0	1	6	idaly_ncd	DALYs lost NCDs (per 100000)	1	0
	MRT	0	0	1	7	idaly_mat	DALYs lost maternal causes (per 100000)	0.99261	733.231
	MRT	0	0	1	8	idaly_neo	DALYs lost neonatal causes (per 100000)	0.970353	2812
	MRT	0	0	1	9	avbirthealtstaff	Births attended by skilled health staff	0.718919	19.4789
	MRT	0	0	1	10	avimmudpt	DPT immunization DPT (%)	0.773256	17.2326
	MRT	0	0	1	11	sba_wealth_ineq	Ratio skilled birth attendance poor/rich	0.334858	0.206532
	MRT	0	0	1	12	sba_rural_ineq	Ratio skilled birth attendance rural/urban	0.589364	0.233843
	MRT	0	0	1	13	who_cov	UHC service coverage index	0.593809	15.5612
	MRT	0	0	1	14	who_cov_ser_cap	UHC index sub service capacity	0.23944	15.3405
	MRT	0	0	1	15	who_cov_ncd	UHC index sub NCDs	0.884807	7.71872
	MRT	0	0	1	16	who_cov_repro	UHC index sub RMNC health	0.643509	17.3148
	MRT	0	0	1	17	who_cov_infec	UHC index sub infectious diseases	0.479781	17.5244
	MUS	0	0	1	1	avle	Life expectancy at birth	0.941565	4.39932
	MUS	0	0	1	2	halebirth	HALE at birth	0.933254	4.34078
	MUS	0	0	1	3	iavmortund5	Under-5 mortality rate	0.990001	9.84885
	MUS	0	0	1	4	imortneo	Neonatal mortality rate	0.993001	6.9326
	MUS	0	0	1	5	iavdalys_who	DALYs lost (per 100000)	0.884021	7853.44
	MUS	0	0	1	6	idaly_ncd	DALYs lost NCDs (per 100000)	0.878535	8877.57
	MUS	0	0	1	7	idaly_mat	DALYs lost maternal causes (per 100000)	0.999737	26.258
	MUS	0	0	1	8	idaly_neo	DALYs lost neonatal causes (per 100000)	0.995003	495.157
	MUS	0	0	1	9	avbirthealtstaff	Births attended by skilled health staff	0.9978	0.219523
	MUS	0	0	1	10	avimmudpt	DPT immunization DPT (%)	0.969697	2.90909
	MUS	0	0	1	11	sba_wealth_ineq	Ratio skilled birth attendance poor/rich	0	0
	MUS	0	0	1	12	sba_rural_ineq	Ratio skilled birth attendance rural/urban	0	0
	MUS	0	0	1	13	who_cov	UHC service coverage index	0.794071	13.1362
	MUS	0	0	1	14	who_cov_ser_cap	UHC index sub service capacity	0.785047	16.6058
	MUS	0	0	1	15	who_cov_ncd	UHC index sub NCDs	0.674381	17.743
	MUS	0	0	1	16	who_cov_repro	UHC index sub RMNC health	0.825942	12.8954
	MUS	0	0	1	17	who_cov_infec	UHC index sub infectious diseases	0.66265	17.9133
	MYS	0	0	1	1	avle	Life expectancy at birth	0.937624	4.68286
	MYS	0	0	1	2	halebirth	HALE at birth	0.940989	3.87522
	MYS	0	0	1	3	iavmortund5	Under-5 mortality rate	0.997128	2.84834
	MYS	0	0	1	4	imortneo	Neonatal mortality rate	0.998315	1.67758
	MYS	0	0	1	5	iavdalys_who	DALYs lost (per 100000)	0.95133	3691.21
	MYS	0	0	1	6	idaly_ncd	DALYs lost NCDs (per 100000)	0.952619	3907.35
	MYS	0	0	1	7	idaly_mat	DALYs lost maternal causes (per 100000)	0.999554	44.601
	MYS	0	0	1	8	idaly_neo	DALYs lost neonatal causes (per 100000)	0.99798	200.764
	MYS	0	0	1	9	avbirthealtstaff	Births attended by skilled health staff	0.9954	0.457883
	MYS	0	0	1	10	avimmudpt	DPT immunization DPT (%)	0.989899	0.9899
	MYS	0	0	1	11	sba_wealth_ineq	Ratio skilled birth attendance poor/rich	0	0
	MYS	0	0	1	12	sba_rural_ineq	Ratio skilled birth attendance rural/urban	0	0
	MYS	0	0	1	13	who_cov	UHC service coverage index	0.931801	5.09265
	MYS	0	0	1	14	who_cov_ser_cap	UHC index sub service capacity	0.981548	1.77902
	MYS	0	0	1	15	who_cov_ncd	UHC index sub NCDs	0.656871	18.6376
	MYS	0	0	1	16	who_cov_repro	UHC index sub RMNC health	0.923844	6.29636
	MYS	0	0	1	17	who_cov_infec	UHC index sub infectious diseases	0.886943	8.12954
	NAM	0	0	1	1	avle	Life expectancy at birth	0.817664	11.7133
	NAM	0	0	1	2	halebirth	HALE at birth	0.818214	10.1642
	NAM	0	0	1	3	iavmortund5	Under-5 mortality rate	0.963686	34.683
	NAM	0	0	1	4	imortneo	Neonatal mortality rate	0.982663	16.97
	NAM	0	0	1	5	iavdalys_who	DALYs lost (per 100000)	0.701597	17059.1
	NAM	0	0	1	6	idaly_ncd	DALYs lost NCDs (per 100000)	0.9655	2905.54
	NAM	0	0	1	7	idaly_mat	DALYs lost maternal causes (per 100000)	0.998028	196.764
	NAM	0	0	1	8	idaly_neo	DALYs lost neonatal causes (per 100000)	0.966331	3236.19
	NAM	0	0	1	9	avbirthealtstaff	Births attended by skilled health staff	0	0
	NAM	0	0	1	10	avimmudpt	DPT immunization DPT (%)	0.890909	9.62182
	NAM	0	0	1	11	sba_wealth_ineq	Ratio skilled birth attendance poor/rich	0.766756	0.179568
	NAM	0	0	1	12	sba_rural_ineq	Ratio skilled birth attendance rural/urban	0.855398	0.125493
	NAM	0	0	1	13	who_cov	UHC service coverage index	0.781213	13.0857
	NAM	0	0	1	14	who_cov_ser_cap	UHC index sub service capacity	0.62731	21.7949
	NAM	0	0	1	15	who_cov_ncd	UHC index sub NCDs	0.670453	17.8691
	NAM	0	0	1	16	who_cov_repro	UHC index sub RMNC health	0.850705	10.9846
	NAM	0	0	1	17	who_cov_infec	UHC index sub infectious diseases	0.681298	17.4946
	NGA	0	0	1	1	avle	Life expectancy at birth	0.852847	9.3053
	NGA	0	0	1	2	halebirth	HALE at birth	0.857519	7.84968
	NGA	0	0	1	3	iavmortund5	Under-5 mortality rate	0.908006	80.7631
	NGA	0	0	1	4	imortneo	Neonatal mortality rate	0.98281	16.5599
	NGA	0	0	1	5	iavdalys_who	DALYs lost (per 100000)	0.568137	17810.8
	NGA	0	0	1	6	idaly_ncd	DALYs lost NCDs (per 100000)	0.998353	140.323
	NGA	0	0	1	7	idaly_mat	DALYs lost maternal causes (per 100000)	0.996808	317.383
	NGA	0	0	1	8	idaly_neo	DALYs lost neonatal causes (per 100000)	0.939397	5519.53
	NGA	0	0	1	9	avbirthealtstaff	Births attended by skilled health staff	0.558757	19.0396
	NGA	0	0	1	10	avimmudpt	DPT immunization DPT (%)	0.532446	24.4063
	NGA	0	0	1	11	sba_wealth_ineq	Ratio skilled birth attendance poor/rich	0.257081	0.110279
	NGA	0	0	1	12	sba_rural_ineq	Ratio skilled birth attendance rural/urban	0.538531	0.21236
	NGA	0	0	1	13	who_cov	UHC service coverage index	0.821823	7.49829
	NGA	0	0	1	14	who_cov_ser_cap	UHC index sub service capacity	0.595329	11.2242
	NGA	0	0	1	15	who_cov_ncd	UHC index sub NCDs	0.94948	3.5283
	NGA	0	0	1	16	who_cov_repro	UHC index sub RMNC health	0.646086	14.4904
	NGA	0	0	1	17	who_cov_infec	UHC index sub infectious diseases	0.68132	12.6335
	NIC	1	0	1	1	avle	Life expectancy at birth	0.998765	0.0927126
	NIC	1	0	1	2	halebirth	HALE at birth	1	0
	NIC	1	0	1	3	iavmortund5	Under-5 mortality rate	0.995312	4.6039
	NIC	1	0	1	4	imortneo	Neonatal mortality rate	0.99484	5.1036
	NIC	1	0	1	5	iavdalys_who	DALYs lost (per 100000)	1	0
	NIC	1	0	1	6	idaly_ncd	DALYs lost NCDs (per 100000)	0.976502	1966.9
	NIC	1	0	1	7	idaly_mat	DALYs lost maternal causes (per 100000)	0.999735	26.4658
	NIC	1	0	1	8	idaly_neo	DALYs lost neonatal causes (per 100000)	0.997688	228.442
	NIC	1	0	1	9	avbirthealtstaff	Births attended by skilled health staff	0.942473	5.41141
	NIC	1	0	1	10	avimmudpt	DPT immunization DPT (%)	0.995376	0.453141
	NIC	1	0	1	11	sba_wealth_ineq	Ratio skilled birth attendance poor/rich	0.637689	0.230167
	NIC	1	0	1	12	sba_rural_ineq	Ratio skilled birth attendance rural/urban	0.757534	0.185748
	NIC	1	0	1	13	who_cov	UHC service coverage index	0.971968	1.92355
	NIC	1	0	1	14	who_cov_ser_cap	UHC index sub service capacity	0.788012	14.5417
	NIC	1	0	1	15	who_cov_ncd	UHC index sub NCDs	0.881881	8.00098
	NIC	1	0	1	16	who_cov_repro	UHC index sub RMNC health	0.940039	4.55987
	NIC	1	0	1	17	who_cov_infec	UHC index sub infectious diseases	0.830283	10.6611
	NLD	0	1	0	1	avle	Life expectancy at birth	0.965323	2.83314
	NLD	0	1	0	2	halebirth	HALE at birth	0.958881	2.90372
	NLD	0	1	0	3	iavmortund5	Under-5 mortality rate	0.998226	1.76632
	NLD	0	1	0	4	imortneo	Neonatal mortality rate	0.998248	1.74692
	NLD	0	1	0	5	iavdalys_who	DALYs lost (per 100000)	0.94589	3925.95
	NLD	0	1	0	6	idaly_ncd	DALYs lost NCDs (per 100000)	0.938796	4634.5
	NLD	0	1	0	7	idaly_mat	DALYs lost maternal causes (per 100000)	0.999988	1.20395
	NLD	0	1	0	8	idaly_neo	DALYs lost neonatal causes (per 100000)	0.99847	152.486
	NLD	0	1	0	9	avbirthealtstaff	Births attended by skilled health staff	0	0
	NLD	0	1	0	10	avimmudpt	DPT immunization DPT (%)	0.951515	4.56727
	NLD	0	1	0	11	sba_wealth_ineq	Ratio skilled birth attendance poor/rich	0	0
	NLD	0	1	0	12	sba_rural_ineq	Ratio skilled birth attendance rural/urban	0	0
	NLD	0	1	0	13	who_cov	UHC service coverage index	0.969491	2.6079
	NLD	0	1	0	14	who_cov_ser_cap	UHC index sub service capacity	0.968382	3.04509
	NLD	0	1	0	15	who_cov_ncd	UHC index sub NCDs	0.871981	8.602
	NLD	0	1	0	16	who_cov_repro	UHC index sub RMNC health	0.981301	1.73412
	NLD	0	1	0	17	who_cov_infec	UHC index sub infectious diseases	0.965298	3.08756
	NOR	0	1	0	1	avle	Life expectancy at birth	0.977099	1.89386
	NOR	0	1	0	2	halebirth	HALE at birth	0.962255	2.67483
	NOR	0	1	0	3	iavmortund5	Under-5 mortality rate	0.999709	0.290552
	NOR	0	1	0	4	imortneo	Neonatal mortality rate	0.999403	0.595638
	NOR	0	1	0	5	iavdalys_who	DALYs lost (per 100000)	0.962928	2770.45
	NOR	0	1	0	6	idaly_ncd	DALYs lost NCDs (per 100000)	0.958835	3218.28
	NOR	0	1	0	7	idaly_mat	DALYs lost maternal causes (per 100000)	0.999998	0.238408
	NOR	0	1	0	8	idaly_neo	DALYs lost neonatal causes (per 100000)	0.99926	73.8087
	NOR	0	1	0	9	avbirthealtstaff	Births attended by skilled health staff	0.9918	0.813275
	NOR	0	1	0	10	avimmudpt	DPT immunization DPT (%)	0.969697	2.90909
	NOR	0	1	0	11	sba_wealth_ineq	Ratio skilled birth attendance poor/rich	0	0
	NOR	0	1	0	12	sba_rural_ineq	Ratio skilled birth attendance rural/urban	0	0
	NOR	0	1	0	13	who_cov	UHC service coverage index	0.952092	4.05797
	NOR	0	1	0	14	who_cov_ser_cap	UHC index sub service capacity	0.977029	2.23687
	NOR	0	1	0	15	who_cov_ncd	UHC index sub NCDs	0.829935	11.1149
	NOR	0	1	0	16	who_cov_repro	UHC index sub RMNC health	0.991929	0.756694
	NOR	0	1	0	17	who_cov_infec	UHC index sub infectious diseases	0.934269	5.67101
	NPL	0	0	1	1	avle	Life expectancy at birth	1	0
	NPL	0	0	1	2	halebirth	HALE at birth	1	0
	NPL	0	0	1	3	iavmortund5	Under-5 mortality rate	1	0
	NPL	0	0	1	4	imortneo	Neonatal mortality rate	1	0
	NPL	0	0	1	5	iavdalys_who	DALYs lost (per 100000)	1	0
	NPL	0	0	1	6	idaly_ncd	DALYs lost NCDs (per 100000)	1	0
	NPL	0	0	1	7	idaly_mat	DALYs lost maternal causes (per 100000)	1	0
	NPL	0	0	1	8	idaly_neo	DALYs lost neonatal causes (per 100000)	1	0
	NPL	0	0	1	9	avbirthealtstaff	Births attended by skilled health staff	0.82942	11.5312
	NPL	0	0	1	10	avimmudpt	DPT immunization DPT (%)	0.956003	3.97731
	NPL	0	0	1	11	sba_wealth_ineq	Ratio skilled birth attendance poor/rich	0.729069	0.14048
	NPL	0	0	1	12	sba_rural_ineq	Ratio skilled birth attendance rural/urban	0.87168	0.0981109
	NPL	0	0	1	13	who_cov	UHC service coverage index	0.929839	3.41379
	NPL	0	0	1	14	who_cov_ser_cap	UHC index sub service capacity	0.451015	14.0485
	NPL	0	0	1	15	who_cov_ncd	UHC index sub NCDs	0.777083	12.6669
	NPL	0	0	1	16	who_cov_repro	UHC index sub RMNC health	1	0
	NPL	0	0	1	17	who_cov_infec	UHC index sub infectious diseases	0.937481	3.36184
	NZL	0	1	0	1	avle	Life expectancy at birth	0.972569	2.2449
	NZL	0	1	0	2	halebirth	HALE at birth	0.951429	3.38379
	NZL	0	1	0	3	iavmortund5	Under-5 mortality rate	0.997112	2.87286
	NZL	0	1	0	4	imortneo	Neonatal mortality rate	0.998013	1.98065
	NZL	0	1	0	5	iavdalys_who	DALYs lost (per 100000)	0.936417	4678.73
	NZL	0	1	0	6	idaly_ncd	DALYs lost NCDs (per 100000)	0.946268	4193.65
	NZL	0	1	0	7	idaly_mat	DALYs lost maternal causes (per 100000)	0.99988	12.0382
	NZL	0	1	0	8	idaly_neo	DALYs lost neonatal causes (per 100000)	0.997967	202.546
	NZL	0	1	0	9	avbirthealtstaff	Births attended by skilled health staff	0.9645	3.42398
	NZL	0	1	0	10	avimmudpt	DPT immunization DPT (%)	0.935354	5.98626
	NZL	0	1	0	11	sba_wealth_ineq	Ratio skilled birth attendance poor/rich	0	0
	NZL	0	1	0	12	sba_rural_ineq	Ratio skilled birth attendance rural/urban	0	0
	NZL	0	1	0	13	who_cov	UHC service coverage index	0.96492	2.98143
	NZL	0	1	0	14	who_cov_ser_cap	UHC index sub service capacity	0.958525	3.96888
	NZL	0	1	0	15	who_cov_ncd	UHC index sub NCDs	0.862739	9.42935
	NZL	0	1	0	16	who_cov_repro	UHC index sub RMNC health	0.973664	2.40505
	NZL	0	1	0	17	who_cov_infec	UHC index sub infectious diseases	0.951427	4.22323
	PAK	0	0	1	1	avle	Life expectancy at birth	0.875079	8.12788
	PAK	0	0	1	2	halebirth	HALE at birth	0.877822	6.91126
	PAK	0	0	1	3	iavmortund5	Under-5 mortality rate	0.957939	39.0477
	PAK	0	0	1	4	imortneo	Neonatal mortality rate	0.973635	25.2235
	PAK	0	0	1	5	iavdalys_who	DALYs lost (per 100000)	0.76211	13223.8
	PAK	0	0	1	6	idaly_ncd	DALYs lost NCDs (per 100000)	0.960421	3228.42
	PAK	0	0	1	7	idaly_mat	DALYs lost maternal causes (per 100000)	0.996994	299.168
	PAK	0	0	1	8	idaly_neo	DALYs lost neonatal causes (per 100000)	0.913747	7659.9
	PAK	0	0	1	9	avbirthealtstaff	Births attended by skilled health staff	0.845551	10.8629
	PAK	0	0	1	10	avimmudpt	DPT immunization DPT (%)	0.786854	16.4548
	PAK	0	0	1	11	sba_wealth_ineq	Ratio skilled birth attendance poor/rich	0.729246	0.143512
	PAK	0	0	1	12	sba_rural_ineq	Ratio skilled birth attendance rural/urban	0.873091	0.0990829
	PAK	0	0	1	13	who_cov	UHC service coverage index	0.747737	10.8238
	PAK	0	0	1	14	who_cov_ser_cap	UHC index sub service capacity	0.599701	14.1239
	PAK	0	0	1	15	who_cov_ncd	UHC index sub NCDs	0.683555	16.1123
	PAK	0	0	1	16	who_cov_repro	UHC index sub RMNC health	0.838817	9.736
	PAK	0	0	1	17	who_cov_infec	UHC index sub infectious diseases	0.458366	17.0091
	PAN	1	0	0	1	avle	Life expectancy at birth	0.97238	2.19997
	PAN	1	0	0	2	halebirth	HALE at birth	0.967849	2.21743
	PAN	1	0	0	3	iavmortund5	Under-5 mortality rate	0.986973	12.8197
	PAN	1	0	0	4	imortneo	Neonatal mortality rate	0.992345	7.58752
	PAN	1	0	0	5	iavdalys_who	DALYs lost (per 100000)	0.947131	4055.32
	PAN	1	0	0	6	idaly_ncd	DALYs lost NCDs (per 100000)	0.971959	2343.47
	PAN	1	0	0	7	idaly_mat	DALYs lost maternal causes (per 100000)	0.999168	83.1699
	PAN	1	0	0	8	idaly_neo	DALYs lost neonatal causes (per 100000)	0.991411	849.261
	PAN	1	0	0	9	avbirthealtstaff	Births attended by skilled health staff	0.946	5.1084
	PAN	1	0	0	10	avimmudpt	DPT immunization DPT (%)	0.840404	13.2784
	PAN	1	0	0	11	sba_wealth_ineq	Ratio skilled birth attendance poor/rich	0.711277	0.208169
	PAN	1	0	0	12	sba_rural_ineq	Ratio skilled birth attendance rural/urban	0.772247	0.179106
	PAN	1	0	0	13	who_cov	UHC service coverage index	0.901456	7.43353
	PAN	1	0	0	14	who_cov_ser_cap	UHC index sub service capacity	0.899923	8.99623
	PAN	1	0	0	15	who_cov_ncd	UHC index sub NCDs	0.800782	13.1916
	PAN	1	0	0	16	who_cov_repro	UHC index sub RMNC health	0.877593	9.95294
	PAN	1	0	0	17	who_cov_infec	UHC index sub infectious diseases	0.776744	14.9433
	PER	1	0	1	1	avle	Life expectancy at birth	1	0
	PER	1	0	1	2	halebirth	HALE at birth	1	0
	PER	1	0	1	3	iavmortund5	Under-5 mortality rate	0.993027	6.87186
	PER	1	0	1	4	imortneo	Neonatal mortality rate	0.996175	3.7964
	PER	1	0	1	5	iavdalys_who	DALYs lost (per 100000)	0.997006	232.558
	PER	1	0	1	6	idaly_ncd	DALYs lost NCDs (per 100000)	1	0
	PER	1	0	1	7	idaly_mat	DALYs lost maternal causes (per 100000)	0.999138	86.1493
	PER	1	0	1	8	idaly_neo	DALYs lost neonatal causes (per 100000)	0.988444	1136.84
	PER	1	0	1	9	avbirthealtstaff	Births attended by skilled health staff	0.9314	6.38941
	PER	1	0	1	10	avimmudpt	DPT immunization DPT (%)	0.876768	10.6966
	PER	1	0	1	11	sba_wealth_ineq	Ratio skilled birth attendance poor/rich	0.774648	0.17494
	PER	1	0	1	12	sba_rural_ineq	Ratio skilled birth attendance rural/urban	0.803525	0.16031
	PER	1	0	1	13	who_cov	UHC service coverage index	0.990085	0.767218
	PER	1	0	1	14	who_cov_ser_cap	UHC index sub service capacity	0.80851	14.8424
	PER	1	0	1	15	who_cov_ncd	UHC index sub NCDs	1	0
	PER	1	0	1	16	who_cov_repro	UHC index sub RMNC health	0.87542	9.52043
	PER	1	0	1	17	who_cov_infec	UHC index sub infectious diseases	0.926233	5.41207
	PHL	0	0	1	1	avle	Life expectancy at birth	0.942151	4.12542
	PHL	0	0	1	2	halebirth	HALE at birth	0.948769	3.19336
	PHL	0	0	1	3	iavmortund5	Under-5 mortality rate	0.989063	10.6261
	PHL	0	0	1	4	imortneo	Neonatal mortality rate	0.993969	5.94938
	PHL	0	0	1	5	iavdalys_who	DALYs lost (per 100000)	0.935641	4518.56
	PHL	0	0	1	6	idaly_ncd	DALYs lost NCDs (per 100000)	0.943481	4590.58
	PHL	0	0	1	7	idaly_mat	DALYs lost maternal causes (per 100000)	0.999166	83.3249
	PHL	0	0	1	8	idaly_neo	DALYs lost neonatal causes (per 100000)	0.990543	923.29
	PHL	0	0	1	9	avbirthealtstaff	Births attended by skilled health staff	0.852832	12.421
	PHL	0	0	1	10	avimmudpt	DPT immunization DPT (%)	0.778955	16.9763
	PHL	0	0	1	11	sba_wealth_ineq	Ratio skilled birth attendance poor/rich	0.714172	0.20081
	PHL	0	0	1	12	sba_rural_ineq	Ratio skilled birth attendance rural/urban	0.877695	0.10806
	PHL	0	0	1	13	who_cov	UHC service coverage index	0.76211	12.4774
	PHL	0	0	1	14	who_cov_ser_cap	UHC index sub service capacity	0.355193	20.3823
	PHL	0	0	1	15	who_cov_ncd	UHC index sub NCDs	0.86057	9.19219
	PHL	0	0	1	16	who_cov_repro	UHC index sub RMNC health	0.843716	10.7575
	PHL	0	0	1	17	who_cov_infec	UHC index sub infectious diseases	0.724375	14.621
	PLW	0	0	1	1	avle	Life expectancy at birth	0.83488	11.1253
	PLW	0	0	1	2	halebirth	HALE at birth	0.840879	9.40937
	PLW	0	0	1	3	iavmortund5	Under-5 mortality rate	0.985187	14.5379
	PLW	0	0	1	4	imortneo	Neonatal mortality rate	0.991627	8.29077
	PLW	0	0	1	5	iavdalys_who	DALYs lost (per 100000)	0.680404	17403.7
	PLW	0	0	1	6	idaly_ncd	DALYs lost NCDs (per 100000)	0.770331	15122.2
	PLW	0	0	1	7	idaly_mat	DALYs lost maternal causes (per 100000)	0.999232	76.7545
	PLW	0	0	1	8	idaly_neo	DALYs lost neonatal causes (per 100000)	0.997883	210.473
	PLW	0	0	1	9	avbirthealtstaff	Births attended by skilled health staff	1	0
	PLW	0	0	1	10	avimmudpt	DPT immunization DPT (%)	0.963636	3.46909
	PLW	0	0	1	11	sba_wealth_ineq	Ratio skilled birth attendance poor/rich	0	0
	PLW	0	0	1	12	sba_rural_ineq	Ratio skilled birth attendance rural/urban	0	0
	PLW	0	0	1	13	who_cov	UHC service coverage index	0.711321	16.5837
	PLW	0	0	1	14	who_cov_ser_cap	UHC index sub service capacity	0.599236	23.6237
	PLW	0	0	1	15	who_cov_ncd	UHC index sub NCDs	0.416463	20.0912
	PLW	0	0	1	16	who_cov_repro	UHC index sub RMNC health	0.835426	12.4259
	PLW	0	0	1	17	who_cov_infec	UHC index sub infectious diseases	0.85139	10.5746
	PNG	0	0	1	1	avle	Life expectancy at birth	0.880722	7.66686
	PNG	0	0	1	2	halebirth	HALE at birth	0.88384	6.51157
	PNG	0	0	1	3	iavmortund5	Under-5 mortality rate	0.979045	19.9452
	PNG	0	0	1	4	imortneo	Neonatal mortality rate	0.991134	8.66301
	PNG	0	0	1	5	iavdalys_who	DALYs lost (per 100000)	0.76252	13088.9
	PNG	0	0	1	6	idaly_ncd	DALYs lost NCDs (per 100000)	0.925325	5948.62
	PNG	0	0	1	7	idaly_mat	DALYs lost maternal causes (per 100000)	0.995934	404.579
	PNG	0	0	1	8	idaly_neo	DALYs lost neonatal causes (per 100000)	0.982528	1673.95
	PNG	0	0	1	9	avbirthealtstaff	Births attended by skilled health staff	0.612314	21.8655
	PNG	0	0	1	10	avimmudpt	DPT immunization DPT (%)	0.412164	23.631
	PNG	0	0	1	11	sba_wealth_ineq	Ratio skilled birth attendance poor/rich	0.416577	0.208811
	PNG	0	0	1	12	sba_rural_ineq	Ratio skilled birth attendance rural/urban	0.639527	0.217689
	PNG	0	0	1	13	who_cov	UHC service coverage index	0.581066	15.0928
	PNG	0	0	1	14	who_cov_ser_cap	UHC index sub service capacity	0.214219	12.7008
	PNG	0	0	1	15	who_cov_ncd	UHC index sub NCDs	0.664529	16.8194
	PNG	0	0	1	16	who_cov_repro	UHC index sub RMNC health	0.668535	16.3114
	PNG	0	0	1	17	who_cov_infec	UHC index sub infectious diseases	0.64021	15.5465
	POL	0	1	0	1	avle	Life expectancy at birth	0.956573	3.38381
	POL	0	1	0	2	halebirth	HALE at birth	0.961607	2.61158
	POL	0	1	0	3	iavmortund5	Under-5 mortality rate	0.998294	1.6978
	POL	0	1	0	4	imortneo	Neonatal mortality rate	0.9984	1.59545
	POL	0	1	0	5	iavdalys_who	DALYs lost (per 100000)	0.911004	6005.85
	POL	0	1	0	6	idaly_ncd	DALYs lost NCDs (per 100000)	0.915359	6147.75
	POL	0	1	0	7	idaly_mat	DALYs lost maternal causes (per 100000)	0.999986	1.40657
	POL	0	1	0	8	idaly_neo	DALYs lost neonatal causes (per 100000)	0.99982	17.956
	POL	0	1	0	9	avbirthealtstaff	Births attended by skilled health staff	0.9982	0.179682
	POL	0	1	0	10	avimmudpt	DPT immunization DPT (%)	0.973737	2.53172
	POL	0	1	0	11	sba_wealth_ineq	Ratio skilled birth attendance poor/rich	0	0
	POL	0	1	0	12	sba_rural_ineq	Ratio skilled birth attendance rural/urban	0	0
	POL	0	1	0	13	who_cov	UHC service coverage index	0.890825	8.03199
	POL	0	1	0	14	who_cov_ser_cap	UHC index sub service capacity	0.874181	10.955
	POL	0	1	0	15	who_cov_ncd	UHC index sub NCDs	0.64176	17.4583
	POL	0	1	0	16	who_cov_repro	UHC index sub RMNC health	0.913953	7.20758
	POL	0	1	0	17	who_cov_infec	UHC index sub infectious diseases	0.961967	3.13657
	PRT	0	1	0	1	avle	Life expectancy at birth	0.994824	0.422514
	PRT	0	1	0	2	halebirth	HALE at birth	0.986454	0.950426
	PRT	0	1	0	3	iavmortund5	Under-5 mortality rate	0.99951	0.488313
	PRT	0	1	0	4	imortneo	Neonatal mortality rate	0.999346	0.652366
	PRT	0	1	0	5	iavdalys_who	DALYs lost (per 100000)	0.967491	2251.48
	PRT	0	1	0	6	idaly_ncd	DALYs lost NCDs (per 100000)	0.957093	3137.07
	PRT	0	1	0	7	idaly_mat	DALYs lost maternal causes (per 100000)	0.999991	0.870176
	PRT	0	1	0	8	idaly_neo	DALYs lost neonatal causes (per 100000)	1	0
	PRT	0	1	0	9	avbirthealtstaff	Births attended by skilled health staff	0.999305	0.0693938
	PRT	0	1	0	10	avimmudpt	DPT immunization DPT (%)	0.993939	0.596363
	PRT	0	1	0	11	sba_wealth_ineq	Ratio skilled birth attendance poor/rich	0	0
	PRT	0	1	0	12	sba_rural_ineq	Ratio skilled birth attendance rural/urban	0	0
	PRT	0	1	0	13	who_cov	UHC service coverage index	1	0
	PRT	0	1	0	14	who_cov_ser_cap	UHC index sub service capacity	0.957958	3.88074
	PRT	0	1	0	15	who_cov_ncd	UHC index sub NCDs	0.90709	6.09645
	PRT	0	1	0	16	who_cov_repro	UHC index sub RMNC health	1	0
	PRT	0	1	0	17	who_cov_infec	UHC index sub infectious diseases	1	0
	PRY	1	0	1	1	avle	Life expectancy at birth	0.956422	3.32919
	PRY	1	0	1	2	halebirth	HALE at birth	0.952214	3.16816
	PRY	1	0	1	3	iavmortund5	Under-5 mortality rate	0.986049	13.6598
	PRY	1	0	1	4	imortneo	Neonatal mortality rate	0.992279	7.63435
	PRY	1	0	1	5	iavdalys_who	DALYs lost (per 100000)	0.946937	4010.23
	PRY	1	0	1	6	idaly_ncd	DALYs lost NCDs (per 100000)	0.958415	3443.74
	PRY	1	0	1	7	idaly_mat	DALYs lost maternal causes (per 100000)	0.999081	91.7779
	PRY	1	0	1	8	idaly_neo	DALYs lost neonatal causes (per 100000)	0.994278	566.277
	PRY	1	0	1	9	avbirthealtstaff	Births attended by skilled health staff	0.967	3.1911
	PRY	1	0	1	10	avimmudpt	DPT immunization DPT (%)	0.907071	8.34505
	PRY	1	0	1	11	sba_wealth_ineq	Ratio skilled birth attendance poor/rich	0.876332	0.108741
	PRY	1	0	1	12	sba_rural_ineq	Ratio skilled birth attendance rural/urban	0.906089	0.086445
	PRY	1	0	1	13	who_cov	UHC service coverage index	0.760926	14.3588
	PRY	1	0	1	14	who_cov_ser_cap	UHC index sub service capacity	0.623179	22.7248
	PRY	1	0	1	15	who_cov_ncd	UHC index sub NCDs	0.44431	20.416
	PRY	1	0	1	16	who_cov_repro	UHC index sub RMNC health	0.967322	2.77178
	PRY	1	0	1	17	who_cov_infec	UHC index sub infectious diseases	0.864564	9.39748
	RUS	0	0	1	1	avle	Life expectancy at birth	0.900992	7.17674
	RUS	0	0	1	2	halebirth	HALE at birth	0.904408	6.05564
	RUS	0	0	1	3	iavmortund5	Under-5 mortality rate	0.996433	3.54224
	RUS	0	0	1	4	imortneo	Neonatal mortality rate	0.998063	1.93056
	RUS	0	0	1	5	iavdalys_who	DALYs lost (per 100000)	0.785643	12556.5
	RUS	0	0	1	6	idaly_ncd	DALYs lost NCDs (per 100000)	0.841995	10653.5
	RUS	0	0	1	7	idaly_mat	DALYs lost maternal causes (per 100000)	0.999899	10.1192
	RUS	0	0	1	8	idaly_neo	DALYs lost neonatal causes (per 100000)	0.998985	101.112
	RUS	0	0	1	9	avbirthealtstaff	Births attended by skilled health staff	0.997042	0.294913
	RUS	0	0	1	10	avimmudpt	DPT immunization DPT (%)	0.979798	1.9596
	RUS	0	0	1	11	sba_wealth_ineq	Ratio skilled birth attendance poor/rich	0	0
	RUS	0	0	1	12	sba_rural_ineq	Ratio skilled birth attendance rural/urban	0	0
	RUS	0	0	1	13	who_cov	UHC service coverage index	0.90571	6.91212
	RUS	0	0	1	14	who_cov_ser_cap	UHC index sub service capacity	1	0
	RUS	0	0	1	15	who_cov_ncd	UHC index sub NCDs	0.625676	18.1822
	RUS	0	0	1	16	who_cov_repro	UHC index sub RMNC health	0.936612	5.40957
	RUS	0	0	1	17	who_cov_infec	UHC index sub infectious diseases	0.849971	10.478
	SEN	0	0	1	1	avle	Life expectancy at birth	0.967555	2.1952
	SEN	0	0	1	2	halebirth	HALE at birth	0.967413	1.9281
	SEN	0	0	1	3	iavmortund5	Under-5 mortality rate	0.984669	14.653
	SEN	0	0	1	4	imortneo	Neonatal mortality rate	0.99273	7.10747
	SEN	0	0	1	5	iavdalys_who	DALYs lost (per 100000)	0.899381	6175.72
	SEN	0	0	1	6	idaly_ncd	DALYs lost NCDs (per 100000)	0.995951	344.594
	SEN	0	0	1	7	idaly_mat	DALYs lost maternal causes (per 100000)	0.993851	610.262
	SEN	0	0	1	8	idaly_neo	DALYs lost neonatal causes (per 100000)	0.962461	3510.28
	SEN	0	0	1	9	avbirthealtstaff	Births attended by skilled health staff	0.71942	18.4566
	SEN	0	0	1	10	avimmudpt	DPT immunization DPT (%)	0.966737	3.07349
	SEN	0	0	1	11	sba_wealth_ineq	Ratio skilled birth attendance poor/rich	0.51404	0.211995
	SEN	0	0	1	12	sba_rural_ineq	Ratio skilled birth attendance rural/urban	0.694253	0.199612
	SEN	0	0	1	13	who_cov	UHC service coverage index	0.812727	8.87111
	SEN	0	0	1	14	who_cov_ser_cap	UHC index sub service capacity	0.297747	15.3325
	SEN	0	0	1	15	who_cov_ncd	UHC index sub NCDs	0.857575	9.1598
	SEN	0	0	1	16	who_cov_repro	UHC index sub RMNC health	0.833841	9.88648
	SEN	0	0	1	17	who_cov_infec	UHC index sub infectious diseases	0.997055	0.178036
	SLB	0	0	1	1	avle	Life expectancy at birth	0.876747	7.25132
	SLB	0	0	1	2	halebirth	HALE at birth	0.895695	5.47026
	SLB	0	0	1	3	iavmortund5	Under-5 mortality rate	1	0
	SLB	0	0	1	4	imortneo	Neonatal mortality rate	1	0
	SLB	0	0	1	5	iavdalys_who	DALYs lost (per 100000)	0.867017	6915.96
	SLB	0	0	1	6	idaly_ncd	DALYs lost NCDs (per 100000)	0.849212	10835
	SLB	0	0	1	7	idaly_mat	DALYs lost maternal causes (per 100000)	0.997811	217.683
	SLB	0	0	1	8	idaly_neo	DALYs lost neonatal causes (per 100000)	1	0
	SLB	0	0	1	9	avbirthealtstaff	Births attended by skilled health staff	0.994296	0.491714
	SLB	0	0	1	10	avimmudpt	DPT immunization DPT (%)	0.962671	3.30735
	SLB	0	0	1	11	sba_wealth_ineq	Ratio skilled birth attendance poor/rich	0	0
	SLB	0	0	1	12	sba_rural_ineq	Ratio skilled birth attendance rural/urban	0	0
	SLB	0	0	1	13	who_cov	UHC service coverage index	0.911329	4.34016
	SLB	0	0	1	14	who_cov_ser_cap	UHC index sub service capacity	0.509753	16.7321
	SLB	0	0	1	15	who_cov_ncd	UHC index sub NCDs	0.685484	15.5906
	SLB	0	0	1	16	who_cov_repro	UHC index sub RMNC health	1	0
	SLB	0	0	1	17	who_cov_infec	UHC index sub infectious diseases	0.86394	6.54313
	SLV	1	0	1	1	avle	Life expectancy at birth	0.976985	1.7276
	SLV	1	0	1	2	halebirth	HALE at birth	0.969299	1.99563
	SLV	1	0	1	3	iavmortund5	Under-5 mortality rate	0.995788	4.15159
	SLV	1	0	1	4	imortneo	Neonatal mortality rate	0.997479	2.50303
	SLV	1	0	1	5	iavdalys_who	DALYs lost (per 100000)	0.928014	5114.63
	SLV	1	0	1	6	idaly_ncd	DALYs lost NCDs (per 100000)	0.96977	2452.35
	SLV	1	0	1	7	idaly_mat	DALYs lost maternal causes (per 100000)	0.999729	27.1118
	SLV	1	0	1	8	idaly_neo	DALYs lost neonatal causes (per 100000)	0.996763	320.546
	SLV	1	0	1	9	avbirthealtstaff	Births attended by skilled health staff	0.99957	0.0429141
	SLV	1	0	1	10	avimmudpt	DPT immunization DPT (%)	0.870911	11.1275
	SLV	1	0	1	11	sba_wealth_ineq	Ratio skilled birth attendance poor/rich	0.943448	0.0534011
	SLV	1	0	1	12	sba_rural_ineq	Ratio skilled birth attendance rural/urban	0.9533	0.0451267
	SLV	1	0	1	13	who_cov	UHC service coverage index	1	0
	SLV	1	0	1	14	who_cov_ser_cap	UHC index sub service capacity	0.840299	12.1038
	SLV	1	0	1	15	who_cov_ncd	UHC index sub NCDs	0.914284	6.11899
	SLV	1	0	1	16	who_cov_repro	UHC index sub RMNC health	0.981041	1.54549
	SLV	1	0	1	17	who_cov_infec	UHC index sub infectious diseases	0.869021	8.97035
	SRB	0	0	1	1	avle	Life expectancy at birth	1	0
	SRB	0	0	1	2	halebirth	HALE at birth	1	0
	SRB	0	0	1	3	iavmortund5	Under-5 mortality rate	1	0
	SRB	0	0	1	4	imortneo	Neonatal mortality rate	1	0
	SRB	0	0	1	5	iavdalys_who	DALYs lost (per 100000)	0.904669	5996.37
	SRB	0	0	1	6	idaly_ncd	DALYs lost NCDs (per 100000)	0.908287	6176.74
	SRB	0	0	1	7	idaly_mat	DALYs lost maternal causes (per 100000)	1	0
	SRB	0	0	1	8	idaly_neo	DALYs lost neonatal causes (per 100000)	1	0
	SRB	0	0	1	9	avbirthealtstaff	Births attended by skilled health staff	1	0
	SRB	0	0	1	10	avimmudpt	DPT immunization DPT (%)	1	0
	SRB	0	0	1	11	sba_wealth_ineq	Ratio skilled birth attendance poor/rich	1	0
	SRB	0	0	1	12	sba_rural_ineq	Ratio skilled birth attendance rural/urban	1	0
	SRB	0	0	1	13	who_cov	UHC service coverage index	1	0
	SRB	0	0	1	14	who_cov_ser_cap	UHC index sub service capacity	1	0
	SRB	0	0	1	15	who_cov_ncd	UHC index sub NCDs	0.632893	16.8465
	SRB	0	0	1	16	who_cov_repro	UHC index sub RMNC health	0.863839	9.97518
	SRB	0	0	1	17	who_cov_infec	UHC index sub infectious diseases	1	0
	STP	0	0	1	1	avle	Life expectancy at birth	0.967053	2.32115
	STP	0	0	1	2	halebirth	HALE at birth	0.977334	1.40304
	STP	0	0	1	3	iavmortund5	Under-5 mortality rate	0.999713	0.281664
	STP	0	0	1	4	imortneo	Neonatal mortality rate	0.998515	1.4711
	STP	0	0	1	5	iavdalys_who	DALYs lost (per 100000)	1	0
	STP	0	0	1	6	idaly_ncd	DALYs lost NCDs (per 100000)	0.979215	1742.08
	STP	0	0	1	7	idaly_mat	DALYs lost maternal causes (per 100000)	0.998416	158.099
	STP	0	0	1	8	idaly_neo	DALYs lost neonatal causes (per 100000)	0.990396	935.584
	STP	0	0	1	9	avbirthealtstaff	Births attended by skilled health staff	0.995667	0.419436
	STP	0	0	1	10	avimmudpt	DPT immunization DPT (%)	0.9787	2.03203
	STP	0	0	1	11	sba_wealth_ineq	Ratio skilled birth attendance poor/rich	1	0
	STP	0	0	1	12	sba_rural_ineq	Ratio skilled birth attendance rural/urban	1	0
	STP	0	0	1	13	who_cov	UHC service coverage index	0.899663	5.97406
	STP	0	0	1	14	who_cov_ser_cap	UHC index sub service capacity	0.525932	21.134
	STP	0	0	1	15	who_cov_ncd	UHC index sub NCDs	0.7857	12.7066
	STP	0	0	1	16	who_cov_repro	UHC index sub RMNC health	1	0
	STP	0	0	1	17	who_cov_infec	UHC index sub infectious diseases	0.90817	5.70326
	SUR	1	0	1	1	avle	Life expectancy at birth	0.89985	7.26415
	SUR	1	0	1	2	halebirth	HALE at birth	0.893937	6.65836
	SUR	1	0	1	3	iavmortund5	Under-5 mortality rate	0.984349	15.3495
	SUR	1	0	1	4	imortneo	Neonatal mortality rate	0.989377	10.4963
	SUR	1	0	1	5	iavdalys_who	DALYs lost (per 100000)	0.821726	11819.7
	SUR	1	0	1	6	idaly_ncd	DALYs lost NCDs (per 100000)	0.890135	8438.29
	SUR	1	0	1	7	idaly_mat	DALYs lost maternal causes (per 100000)	0.998796	120.295
	SUR	1	0	1	8	idaly_neo	DALYs lost neonatal causes (per 100000)	0.9778	2162.92
	SUR	1	0	1	9	avbirthealtstaff	Births attended by skilled health staff	0.942	5.4636
	SUR	1	0	1	10	avimmudpt	DPT immunization DPT (%)	0.757576	18.1818
	SUR	1	0	1	11	sba_wealth_ineq	Ratio skilled birth attendance poor/rich	0.963623	0.0353736
	SUR	1	0	1	12	sba_rural_ineq	Ratio skilled birth attendance rural/urban	0.970691	0.0289585
	SUR	1	0	1	13	who_cov	UHC service coverage index	0.831239	11.3435
	SUR	1	0	1	14	who_cov_ser_cap	UHC index sub service capacity	0.721587	19.7729
	SUR	1	0	1	15	who_cov_ncd	UHC index sub NCDs	0.67614	18.107
	SUR	1	0	1	16	who_cov_repro	UHC index sub RMNC health	0.801583	14.4038
	SUR	1	0	1	17	who_cov_infec	UHC index sub infectious diseases	0.851812	10.5129
	SVK	0	1	0	1	avle	Life expectancy at birth	0.943934	4.33467
	SVK	0	1	0	2	halebirth	HALE at birth	0.945052	3.70355
	SVK	0	1	0	3	iavmortund5	Under-5 mortality rate	0.99677	3.21084
	SVK	0	1	0	4	imortneo	Neonatal mortality rate	0.998186	1.8085
	SVK	0	1	0	5	iavdalys_who	DALYs lost (per 100000)	0.89168	7353.94
	SVK	0	1	0	6	idaly_ncd	DALYs lost NCDs (per 100000)	0.892047	7891.77
	SVK	0	1	0	7	idaly_mat	DALYs lost maternal causes (per 100000)	0.999967	3.27797
	SVK	0	1	0	8	idaly_neo	DALYs lost neonatal causes (per 100000)	0.998993	100.365
	SVK	0	1	0	9	avbirthealtstaff	Births attended by skilled health staff	0.9804	1.92159
	SVK	0	1	0	10	avimmudpt	DPT immunization DPT (%)	0.971717	2.72081
	SVK	0	1	0	11	sba_wealth_ineq	Ratio skilled birth attendance poor/rich	0	0
	SVK	0	1	0	12	sba_rural_ineq	Ratio skilled birth attendance rural/urban	0	0
	SVK	0	1	0	13	who_cov	UHC service coverage index	0.909164	6.89324
	SVK	0	1	0	14	who_cov_ser_cap	UHC index sub service capacity	0.891266	9.66937
	SVK	0	1	0	15	who_cov_ncd	UHC index sub NCDs	0.654817	17.51
	SVK	0	1	0	16	who_cov_repro	UHC index sub RMNC health	0.956284	3.87938
	SVK	0	1	0	17	who_cov_infec	UHC index sub infectious diseases	0.947784	4.32869
	SVN	0	1	0	1	avle	Life expectancy at birth	0.979764	1.64472
	SVN	0	1	0	2	halebirth	HALE at birth	0.97203	1.96329
	SVN	0	1	0	3	iavmortund5	Under-5 mortality rate	1	0
	SVN	0	1	0	4	imortneo	Neonatal mortality rate	0.999746	0.253277
	SVN	0	1	0	5	iavdalys_who	DALYs lost (per 100000)	0.933594	4664.75
	SVN	0	1	0	6	idaly_ncd	DALYs lost NCDs (per 100000)	0.937451	4716.18
	SVN	0	1	0	7	idaly_mat	DALYs lost maternal causes (per 100000)	0.99996	4.00508
	SVN	0	1	0	8	idaly_neo	DALYs lost neonatal causes (per 100000)	0.999419	57.9157
	SVN	0	1	0	9	avbirthealtstaff	Births attended by skilled health staff	0	0
	SVN	0	1	0	10	avimmudpt	DPT immunization DPT (%)	0.951515	4.56727
	SVN	0	1	0	11	sba_wealth_ineq	Ratio skilled birth attendance poor/rich	0	0
	SVN	0	1	0	12	sba_rural_ineq	Ratio skilled birth attendance rural/urban	0	0
	SVN	0	1	0	13	who_cov	UHC service coverage index	0.922215	6.10848
	SVN	0	1	0	14	who_cov_ser_cap	UHC index sub service capacity	0.946742	5.01159
	SVN	0	1	0	15	who_cov_ncd	UHC index sub NCDs	0.705702	15.5752
	SVN	0	1	0	16	who_cov_repro	UHC index sub RMNC health	0.976659	2.10286
	SVN	0	1	0	17	who_cov_infec	UHC index sub infectious diseases	0.945151	4.65177
	SWE	0	1	0	1	avle	Life expectancy at birth	0.976913	1.90884
	SWE	0	1	0	2	halebirth	HALE at birth	0.968084	2.27546
	SWE	0	1	0	3	iavmortund5	Under-5 mortality rate	0.999566	0.433017
	SWE	0	1	0	4	imortneo	Neonatal mortality rate	0.999381	0.617645
	SWE	0	1	0	5	iavdalys_who	DALYs lost (per 100000)	0.9604	2894.6
	SWE	0	1	0	6	idaly_ncd	DALYs lost NCDs (per 100000)	0.955282	3420.91
	SWE	0	1	0	7	idaly_mat	DALYs lost maternal causes (per 100000)	0.999995	0.524495
	SWE	0	1	0	8	idaly_neo	DALYs lost neonatal causes (per 100000)	0.999333	66.5106
	SWE	0	1	0	9	avbirthealtstaff	Births attended by skilled health staff	0	0
	SWE	0	1	0	10	avimmudpt	DPT immunization DPT (%)	0.985859	1.38021
[truncated: 381 more rows]

## Sheet: PG-LAC
	Code	IADB	OECD	MICS	ID	Output code	Output	Model 1	Model 2	Model 3	Model 4	Model 5	Model 6
	ARG	1	0	1	1	avle	Life expectancy at birth	3.3887	3.3887	3.3887	3.15299	3.15299	3.15299
	ARG	1	0	1	2	halebirth	HALE at birth	2.76167	2.76167	2.76167	2.24966	2.24966	2.24966
	ARG	1	0	1	3	iavmortund5	Under-5 mortality rate	2.84974	2.84974	2.84974	2.4886	2.4886	2.4886
	ARG	1	0	1	4	imortneo	Neonatal mortality rate	1.65728	1.65728	1.65728	1.65728	1.65728	1.65728
	ARG	1	0	1	5	iavdalys_who	DALYs lost (per 100000)	5149.82	5149.82	5149.82	3260.93	3260.93	3260.93
	ARG	1	0	1	6	idaly_ncd	DALYs lost NCDs (per 100000)	6016.77	6016.77	6016.77	1740.27	1740.27	1740.27
	ARG	1	0	1	7	idaly_mat	DALYs lost maternal causes (per 100000)	36.6702	36.6702	36.6702	33.5726	33.5726	33.5726
	ARG	1	0	1	8	idaly_neo	DALYs lost neonatal causes (per 100000)	367.984	367.984	367.984	302.86	302.86	302.86
	ARG	1	0	1	9	avbirthealtstaff	Births attended by skilled health staff	1.6711	1.6711	1.6711	1.65829	1.65829	1.65829
	ARG	1	0	1	10	avimmudpt	DPT immunization DPT (%)	8.82	8.82	8.82	6.43366	6.43366	6.43366
	ARG	1	0	1	11	sba_wealth_ineq	Ratio skilled birth attendance poor/rich	0.0165092	0.0165092	0.0165092	0.0160758	0.0160758	0.0160758
	ARG	1	0	1	12	sba_rural_ineq	Ratio skilled birth attendance rural/urban
	ARG	1	0	1	13	who_cov	UHC service coverage index	4.57399	4.57399	4.57399	4.57399	4.57399	4.57399
	ARG	1	0	1	14	who_cov_ser_cap	UHC index sub service capacity	8.74354	8.74354	8.74354	7.76806	7.76806	7.76806
	ARG	1	0	1	15	who_cov_ncd	UHC index sub NCDs	20.001	20.001	20.001	18.9214	18.9214	18.9214
	ARG	1	0	1	16	who_cov_repro	UHC index sub RMNC health	4.10645	4.10645	4.10645	4.10645	4.10645	4.10645
	ARG	1	0	1	17	who_cov_infec	UHC index sub infectious diseases	4.09531	4.09531	4.09531	4.09531	4.09531	4.09531
	BHS	1	0	0	1	avle	Life expectancy at birth	5.85671	5.84645	5.85671	5.85671	5.84645	5.85671
	BHS	1	0	0	2	halebirth	HALE at birth	4.73888	4.73888	4.73888	4.73888	4.73888	4.73888
	BHS	1	0	0	3	iavmortund5	Under-5 mortality rate	7.42617	5.00865	7.75256	7.42617	5.00865	7.75256
	BHS	1	0	0	4	imortneo	Neonatal mortality rate	2.71187	1.40263	2.40421	2.71187	1.40263	2.40421
	BHS	1	0	0	5	iavdalys_who	DALYs lost (per 100000)	7777.8	7777.8	7777.8	7777.8	7777.8	7777.8
	BHS	1	0	0	6	idaly_ncd	DALYs lost NCDs (per 100000)	6952.74	6952.74	6952.74	6952.74	6952.74	6952.74
	BHS	1	0	0	7	idaly_mat	DALYs lost maternal causes (per 100000)	38.3841	33.4998	40.6179	38.3841	33.4998	40.6179
	BHS	1	0	0	8	idaly_neo	DALYs lost neonatal causes (per 100000)	239.852	49.4818	295.099	239.852	49.4818	295.099
	BHS	1	0	0	9	avbirthealtstaff	Births attended by skilled health staff	1.23437	1.23437	1.23437	1.23437	1.23437	1.23437
	BHS	1	0	0	10	avimmudpt	DPT immunization DPT (%)	5.27999	5.27999	5.27999	4.20363	4.20363	4.20363
	BHS	1	0	0	11	sba_wealth_ineq	Ratio skilled birth attendance poor/rich
	BHS	1	0	0	12	sba_rural_ineq	Ratio skilled birth attendance rural/urban
	BHS	1	0	0	13	who_cov	UHC service coverage index	8.77587	8.64304	8.74534	8.77587	8.64304	0
	BHS	1	0	0	14	who_cov_ser_cap	UHC index sub service capacity	21.1451	21.1451	21.1451	21.1451	21.1451	21.1451
	BHS	1	0	0	15	who_cov_ncd	UHC index sub NCDs	19.1972	19.1972	19.1972	19.1972	19.1972	19.1972
	BHS	1	0	0	16	who_cov_repro	UHC index sub RMNC health	7.69199	4.96845	7.03538	7.69199	4.96845	7.03538
	BHS	1	0	0	17	who_cov_infec	UHC index sub infectious diseases	5.40491	2.68435	4.79694	5.40491	2.68435	4.79694
	BLZ	1	0	1	1	avle	Life expectancy at birth	0	1.94251	1.4099	0	1.24843	1.38141
	BLZ	1	0	1	2	halebirth	HALE at birth	0	1.47968	1.18089	0	1.0216	1.13147
	BLZ	1	0	1	3	iavmortund5	Under-5 mortality rate	0	0	0	0	0	0
	BLZ	1	0	1	4	imortneo	Neonatal mortality rate	0	0.783798	0.721784	0	0.783798	0.721784
	BLZ	1	0	1	5	iavdalys_who	DALYs lost (per 100000)	1110.61	3234.65	3248.63	996.448	3234.65	3248.63
	BLZ	1	0	1	6	idaly_ncd	DALYs lost NCDs (per 100000)	0	304.379	154.359	0	0	0
	BLZ	1	0	1	7	idaly_mat	DALYs lost maternal causes (per 100000)	0	38.9481	40.1867	0	38.9481	40.1867
	BLZ	1	0	1	8	idaly_neo	DALYs lost neonatal causes (per 100000)	100.332	464.657	481.009	87.4919	464.657	481.009
	BLZ	1	0	1	9	avbirthealtstaff	Births attended by skilled health staff	0	0	0	0	0	0
	BLZ	1	0	1	10	avimmudpt	DPT immunization DPT (%)	0.936603	3.65265	3.65265	0.79131	3.65265	3.65265
	BLZ	1	0	1	11	sba_wealth_ineq	Ratio skilled birth attendance poor/rich	0	0	0	0	0	0
	BLZ	1	0	1	12	sba_rural_ineq	Ratio skilled birth attendance rural/urban	0	0.00295711	0.00532044	0	0	0
	BLZ	1	0	1	13	who_cov	UHC service coverage index	0.730386	4.7689	5.08593	0.730386	3.94714	4.43302
	BLZ	1	0	1	14	who_cov_ser_cap	UHC index sub service capacity	9.59768	14.5765	14.5441	9.23373	13.1936	13.6904
	BLZ	1	0	1	15	who_cov_ncd	UHC index sub NCDs	7.78387	10.0086	8.92698	5.8245	5.92111	5.92111
	BLZ	1	0	1	16	who_cov_repro	UHC index sub RMNC health	1.05308	3.45326	2.74571	0.906022	2.4585	2.4585
	BLZ	1	0	1	17	who_cov_infec	UHC index sub infectious diseases	4.42041	7.21376	7.36698	4.26053	5.02434	4.93685
	BOL	1	0	1	1	avle	Life expectancy at birth	5.36601	7.04399	6.18802	4.8135	4.8135	4.8135
	BOL	1	0	1	2	halebirth	HALE at birth	4.4511	5.85996	5.14642	3.95697	3.95697	3.95697
	BOL	1	0	1	3	iavmortund5	Under-5 mortality rate	15.2525	15.2472	15.1874	15.0689	15.0689	15.0689
	BOL	1	0	1	4	imortneo	Neonatal mortality rate	7.02602	7.87685	7.64982	6.95888	7.87685	7.64982
	BOL	1	0	1	5	iavdalys_who	DALYs lost (per 100000)	7896.55	7953.84	7927.21	7882.19	7882.19	7882.19
	BOL	1	0	1	6	idaly_ncd	DALYs lost NCDs (per 100000)	3209.27	3615.42	3357.87	2830.69	2830.69	2830.69
	BOL	1	0	1	7	idaly_mat	DALYs lost maternal causes (per 100000)	242.737	250.652	248.697	242.737	247.283	246.665
	BOL	1	0	1	8	idaly_neo	DALYs lost neonatal causes (per 100000)	2250.29	2330.28	2310.81	2250.29	2330.28	2310.81
	BOL	1	0	1	9	avbirthealtstaff	Births attended by skilled health staff	10.3999	11.1358	10.0429	9.64392	10.5994	10.0429
	BOL	1	0	1	10	avimmudpt	DPT immunization DPT (%)	12.2841	12.2841	12.2841	12.2075	12.2075	12.2075
	BOL	1	0	1	11	sba_wealth_ineq	Ratio skilled birth attendance poor/rich	0.220741	0.222177	0.221633	0.219268	0.219268	0.219268
	BOL	1	0	1	12	sba_rural_ineq	Ratio skilled birth attendance rural/urban	0.246746	0.248544	0.247995	0.241614	0.241614	0.241614
	BOL	1	0	1	13	who_cov	UHC service coverage index	7.16816	9.49679	8.55888	5.86541	6.7454	6.46977
	BOL	1	0	1	14	who_cov_ser_cap	UHC index sub service capacity	13.4665	15.3202	14.088	9.37765	11.1199	10.0501
	BOL	1	0	1	15	who_cov_ncd	UHC index sub NCDs	5.05264	7.50097	6.08425	0.40932	0.40932	0.40932
	BOL	1	0	1	16	who_cov_repro	UHC index sub RMNC health	12.1186	12.9944	11.947	11.4173	11.4173	11.4173
	BOL	1	0	1	17	who_cov_infec	UHC index sub infectious diseases	13.4297	13.9423	13.6883	11.2056	11.5477	11.4843
	BRA	1	0	1	1	avle	Life expectancy at birth	4.2906	4.21327	4.28751	4.20509	4.20068	4.20509
	BRA	1	0	1	2	halebirth	HALE at birth	4.48474	4.48474	4.48474	4.43718	4.43718	4.43718
	BRA	1	0	1	3	iavmortund5	Under-5 mortality rate	6.15476	3.56395	5.74218	4.65574	3.35426	4.65574
	BRA	1	0	1	4	imortneo	Neonatal mortality rate	3.62148	2.80546	3.53403	3.45615	2.80546	3.45615
	BRA	1	0	1	5	iavdalys_who	DALYs lost (per 100000)	7269.73	7269.73	7269.73	7098.87	7098.87	7098.87
	BRA	1	0	1	6	idaly_ncd	DALYs lost NCDs (per 100000)	6025.1	6025.1	6025.1	5512.93	5512.93	5512.93
	BRA	1	0	1	7	idaly_mat	DALYs lost maternal causes (per 100000)	31.7721	29.5623	34.3215	25.5118	25.5118	25.5118
	BRA	1	0	1	8	idaly_neo	DALYs lost neonatal causes (per 100000)	896.1	747.536	915.333	842.571	746.786	842.571
	BRA	1	0	1	9	avbirthealtstaff	Births attended by skilled health staff	1.27435	1.24462	1.30258	1.24198	1.23967	1.24198
	BRA	1	0	1	10	avimmudpt	DPT immunization DPT (%)	10.3792	10.3792	10.3792	9.11	9.07535	9.11
	BRA	1	0	1	11	sba_wealth_ineq	Ratio skilled birth attendance poor/rich	0.194904	0.191317	0.195073	0.185831	0.185831	0.185831
	BRA	1	0	1	12	sba_rural_ineq	Ratio skilled birth attendance rural/urban	0.167268	0.167268	0.167268	0.163097	0.163097	0.163097
	BRA	1	0	1	13	who_cov	UHC service coverage index	3.10608	3.00377	3.09676	3.06385	2.64911	3.06385
	BRA	1	0	1	14	who_cov_ser_cap	UHC index sub service capacity	0	0	0	0	0	0
	BRA	1	0	1	15	who_cov_ncd	UHC index sub NCDs	18.296	18.296	18.296	18.1265	18.1265	18.1265
	BRA	1	0	1	16	who_cov_repro	UHC index sub RMNC health	11.4499	9.81182	11.0129	10.6096	9.76917	10.6096
	BRA	1	0	1	17	who_cov_infec	UHC index sub infectious diseases	0.708758	0	1.69338	0	0	0
	BRB	1	0	0	1	avle	Life expectancy at birth	3.32726	3.25663	3.26017	0	0	0
	BRB	1	0	0	2	halebirth	HALE at birth	2.54057	2.54057	2.54057	0	0	0
	BRB	1	0	0	3	iavmortund5	Under-5 mortality rate	2.46828	0.809274	1.05392	0	0	0
	BRB	1	0	0	4	imortneo	Neonatal mortality rate	2.51323	2.0916	2.12149	0	0	0
	BRB	1	0	0	5	iavdalys_who	DALYs lost (per 100000)	8666.58	8666.58	8666.58	4915.41	4810.56	4820.4
	BRB	1	0	0	6	idaly_ncd	DALYs lost NCDs (per 100000)	10238.5	10238.5	10238.5	5087.79	5655.89	5651.47
	BRB	1	0	0	7	idaly_mat	DALYs lost maternal causes (per 100000)	0	0	0	0	0	0
	BRB	1	0	0	8	idaly_neo	DALYs lost neonatal causes (per 100000)	132.473	54.6592	65.4813	0	0	0
	BRB	1	0	0	9	avbirthealtstaff	Births attended by skilled health staff	1.14789	1.13234	1.13617	0	0	0
	BRB	1	0	0	10	avimmudpt	DPT immunization DPT (%)	4.02	4.02	4.02	0	0	0
	BRB	1	0	0	11	sba_wealth_ineq	Ratio skilled birth attendance poor/rich	0	0	0	0	0	0
	BRB	1	0	0	12	sba_rural_ineq	Ratio skilled birth attendance rural/urban	0	0	0	0	0	0
	BRB	1	0	0	13	who_cov	UHC service coverage index	4.33617	4.05554	4.1933	0	0	0
	BRB	1	0	0	14	who_cov_ser_cap	UHC index sub service capacity	8.03984	8.65807	4.2475	0	5.59127	0
	BRB	1	0	0	15	who_cov_ncd	UHC index sub NCDs	17.4548	17.4548	17.4548	14.7677	14.7677	14.7677
	BRB	1	0	0	16	who_cov_repro	UHC index sub RMNC health	2.3729	1.07357	0.877943	0	0	0
	BRB	1	0	0	17	who_cov_infec	UHC index sub infectious diseases	3.86148	3.65714	2.95758	0	0	0
	CHL	1	1	0	1	avle	Life expectancy at birth	0.000162047	0.000162047	0.000162047	0	0	0
	CHL	1	1	0	2	halebirth	HALE at birth	0.465278	0.465278	0.465278	0	0	0
	CHL	1	1	0	3	iavmortund5	Under-5 mortality rate	0	0	0	0	0	0
	CHL	1	1	0	4	imortneo	Neonatal mortality rate	0.399852	0.317936	0.100957	0.399852	0.317936	0.100957
	CHL	1	1	0	5	iavdalys_who	DALYs lost (per 100000)	2144.07	2144.07	2144.07	0	0	0
	CHL	1	1	0	6	idaly_ncd	DALYs lost NCDs (per 100000)	4905.69	4905.69	4905.69	133.117	133.117	133.117
	CHL	1	1	0	7	idaly_mat	DALYs lost maternal causes (per 100000)	0	0	0	0	0	0
	CHL	1	1	0	8	idaly_neo	DALYs lost neonatal causes (per 100000)	0	0	0	0	0	0
	CHL	1	1	0	9	avbirthealtstaff	Births attended by skilled health staff	0.239422	0.239422	0.239422	0.231294	0.231294	0.231294
	CHL	1	1	0	10	avimmudpt	DPT immunization DPT (%)	2.90816	2.90816	2.90816	0.03214	0.03214	0.03214
	CHL	1	1	0	11	sba_wealth_ineq	Ratio skilled birth attendance poor/rich
	CHL	1	1	0	12	sba_rural_ineq	Ratio skilled birth attendance rural/urban
	CHL	1	1	0	13	who_cov	UHC service coverage index	0.292236	0.281453	0.253668	0.292236	0.281453	0.253668
	CHL	1	1	0	14	who_cov_ser_cap	UHC index sub service capacity	4.50463	4.50463	4.50463	3.31641	3.31641	3.31641
	CHL	1	1	0	15	who_cov_ncd	UHC index sub NCDs	17.7764	17.7764	17.7764	16.1976	16.1976	16.1976
	CHL	1	1	0	16	who_cov_repro	UHC index sub RMNC health	2.48296	2.29487	1.75854	2.48296	2.29487	1.75854
	CHL	1	1	0	17	who_cov_infec	UHC index sub infectious diseases	3.15527	2.98012	2.51975	3.15527	2.98012	2.51975
	COL	1	1	1	1	avle	Life expectancy at birth	0	0	0	0	0	0
	COL	1	1	1	2	halebirth	HALE at birth	0.195668	0.195668	0.195668	0.195668	0.195668	0.195668
	COL	1	1	1	3	iavmortund5	Under-5 mortality rate	4.17205	4.41657	4.66033	3.73752	3.76642	3.76642
	COL	1	1	1	4	imortneo	Neonatal mortality rate	1.79223	2.21734	2.09144	1.79223	2.1025	2.09144
	COL	1	1	1	5	iavdalys_who	DALYs lost (per 100000)	1707.85	1707.85	1707.85	1707.85	1707.85	1707.85
	COL	1	1	1	6	idaly_ncd	DALYs lost NCDs (per 100000)	1904.98	1904.98	1904.98	1904.98	1904.98	1904.98
	COL	1	1	1	7	idaly_mat	DALYs lost maternal causes (per 100000)	40.5178	45.5207	45.2587	37.4148	37.4148	37.4148
	COL	1	1	1	8	idaly_neo	DALYs lost neonatal causes (per 100000)	354.242	449.712	446.643	352.699	388.634	388.634
	COL	1	1	1	9	avbirthealtstaff	Births attended by skilled health staff	1.64052	1.69042	1.69042	1.6333	1.6333	1.6333
	COL	1	1	1	10	avimmudpt	DPT immunization DPT (%)	5.63265	5.63265	5.63265	4.48708	4.48708	4.48708
	COL	1	1	1	11	sba_wealth_ineq	Ratio skilled birth attendance poor/rich	0.101887	0.105687	0.106173	0.0952246	0.0952246	0.0952246
	COL	1	1	1	12	sba_rural_ineq	Ratio skilled birth attendance rural/urban	0.105051	0.105051	0.105051	0.10155	0.10155	0.10155
	COL	1	1	1	13	who_cov	UHC service coverage index	1.15382	1.20583	1.19329	1.15382	1.17124	1.17124
	COL	1	1	1	14	who_cov_ser_cap	UHC index sub service capacity	5.47059	8.717	8.63678	5.47059	8.717	8.63678
	COL	1	1	1	15	who_cov_ncd	UHC index sub NCDs	9.32285	9.32285	9.32285	9.32285	9.32285	9.32285
	COL	1	1	1	16	who_cov_repro	UHC index sub RMNC health	6.45059	7.07524	6.67953	6.4248	6.4248	6.4248
	COL	1	1	1	17	who_cov_infec	UHC index sub infectious diseases	7.54021	9.49231	9.3014	7.28689	8.19732	8.03211
	CRI	1	1	1	1	avle	Life expectancy at birth	0	0	0	0	0	0
	CRI	1	1	1	2	halebirth	HALE at birth	0.269668	0.269668	0.269668	0.104922	0.104922	0.104922
	CRI	1	1	1	3	iavmortund5	Under-5 mortality rate	0	0.0510531	0	0	0	0
	CRI	1	1	1	4	imortneo	Neonatal mortality rate	0.646416	1.01314	0.675742	0.646416	1.01314	0.675742
	CRI	1	1	1	5	iavdalys_who	DALYs lost (per 100000)	450.77	450.77	450.77	0	0	0
	CRI	1	1	1	6	idaly_ncd	DALYs lost NCDs (per 100000)	2802.37	2802.37	2802.37	1085.77	1085.77	1085.77
	CRI	1	1	1	7	idaly_mat	DALYs lost maternal causes (per 100000)	1.16786	5.94655	4.77869	1.16786	3.03882	3.03882
	CRI	1	1	1	8	idaly_neo	DALYs lost neonatal causes (per 100000)	0	92.8817	56.1813	0	73.8212	56.1813
	CRI	1	1	1	9	avbirthealtstaff	Births attended by skilled health staff	2.9009	2.91	2.91	2.88903	2.88903	2.88903
	CRI	1	1	1	10	avimmudpt	DPT immunization DPT (%)	3.0955	3.0955	3.0955	1.20817	1.20817	1.20817
	CRI	1	1	1	11	sba_wealth_ineq	Ratio skilled birth attendance poor/rich	0	0	0	0	0	0
	CRI	1	1	1	12	sba_rural_ineq	Ratio skilled birth attendance rural/urban	0.0196397	0.0196397	0.0196397	0.0196397	0.0196397	0.0196397
	CRI	1	1	1	13	who_cov	UHC service coverage index	2.12654	2.17097	2.13105	2.12654	2.17097	2.13105
	CRI	1	1	1	14	who_cov_ser_cap	UHC index sub service capacity	16.892	16.892	16.892	16.685	16.685	16.685
	CRI	1	1	1	15	who_cov_ncd	UHC index sub NCDs	12.033	12.033	12.033	11.252	11.252	11.252
	CRI	1	1	1	16	who_cov_repro	UHC index sub RMNC health	3.05017	3.71955	2.85924	3.05017	3.71955	2.85924
	CRI	1	1	1	17	who_cov_infec	UHC index sub infectious diseases	3.47035	5.00899	4.34204	3.47035	5.00899	3.89266
	DOM	1	0	1	1	avle	Life expectancy at birth	6.64987	6.64041	6.64388	6.64987	6.64041	6.64388
	DOM	1	0	1	2	halebirth	HALE at birth	5.36716	5.36716	5.36716	5.36716	5.36716	5.36716
	DOM	1	0	1	3	iavmortund5	Under-5 mortality rate	21.9575	21.4681	21.6985	21.736	21.3766	21.5875
	DOM	1	0	1	4	imortneo	Neonatal mortality rate	16.9944	17.054	17.1019	16.9944	17.054	17.1019
	DOM	1	0	1	5	iavdalys_who	DALYs lost (per 100000)	7886.66	7886.66	7886.66	7886.66	7886.66	7886.66
	DOM	1	0	1	6	idaly_ncd	DALYs lost NCDs (per 100000)	4648.21	4648.21	4648.21	4648.21	4648.21	4648.21
	DOM	1	0	1	7	idaly_mat	DALYs lost maternal causes (per 100000)	106.34	113.415	114.725	106.34	113.415	114.725
	DOM	1	0	1	8	idaly_neo	DALYs lost neonatal causes (per 100000)	2374.25	2386.21	2397.99	2374.25	2386.21	2397.99
	DOM	1	0	1	9	avbirthealtstaff	Births attended by skilled health staff	0.27976	0.285995	0.291238	0.27976	0.285995	0.291238
	DOM	1	0	1	10	avimmudpt	DPT immunization DPT (%)	10.2269	10.2269	10.2269	9.64791	9.63912	9.6462
	DOM	1	0	1	11	sba_wealth_ineq	Ratio skilled birth attendance poor/rich	0.0022658	0.0111163	0.0143435	0.0022658	0.0111163	0.0143435
	DOM	1	0	1	12	sba_rural_ineq	Ratio skilled birth attendance rural/urban	0.0148131	0.020511	0.0218753	0.0148131	0.020511	0.0218753
	DOM	1	0	1	13	who_cov	UHC service coverage index	11.2719	11.2338	11.325	11.2719	11.2338	11.325
	DOM	1	0	1	14	who_cov_ser_cap	UHC index sub service capacity	17.2564	18.8825	17.3861	17.2022	18.8825	17.3545
	DOM	1	0	1	15	who_cov_ncd	UHC index sub NCDs	19.284	19.284	19.284	19.284	19.284	19.284
	DOM	1	0	1	16	who_cov_repro	UHC index sub RMNC health	3.07975	2.81382	2.65731	3.07975	2.81382	2.65731
	DOM	1	0	1	17	who_cov_infec	UHC index sub infectious diseases	9.13389	9.71675	9.45837	9.13389	9.71675	9.45837
	ECU	1	0	1	1	avle	Life expectancy at birth	3.63768	3.61672	3.61388	3.00034	3.00034	3.00034
	ECU	1	0	1	2	halebirth	HALE at birth	2.96383	2.96383	2.96383	2.46702	2.46702	2.46702
	ECU	1	0	1	3	iavmortund5	Under-5 mortality rate	2.71543	2.10874	2.19604	2.29121	1.99536	1.95935
	ECU	1	0	1	4	imortneo	Neonatal mortality rate	0.314406	0.343763	0.297242	0.314406	0.343763	0.297242
	ECU	1	0	1	5	iavdalys_who	DALYs lost (per 100000)	2666.36	2666.36	2666.36	2645.11	2645.11	2645.11
	ECU	1	0	1	6	idaly_ncd	DALYs lost NCDs (per 100000)	2095.03	2095.03	2095.03	1904.36	1904.36	1904.36
	ECU	1	0	1	7	idaly_mat	DALYs lost maternal causes (per 100000)	64.5823	72.4892	72.0724	63.0581	63.0581	63.0581
	ECU	1	0	1	8	idaly_neo	DALYs lost neonatal causes (per 100000)	507.792	517.214	513.419	507.792	517.214	513.419
	ECU	1	0	1	9	avbirthealtstaff	Births attended by skilled health staff	4.32395	4.33716	4.33422	4.32395	4.326	4.326
	ECU	1	0	1	10	avimmudpt	DPT immunization DPT (%)	12.5649	12.5649	12.5649	11.8276	11.8276	11.8244
	ECU	1	0	1	11	sba_wealth_ineq	Ratio skilled birth attendance poor/rich	0.241857	0.244397	0.244312	0.23948	0.23948	0.23948
	ECU	1	0	1	12	sba_rural_ineq	Ratio skilled birth attendance rural/urban	0.23689	0.239498	0.239498	0.231462	0.231462	0.231462
	ECU	1	0	1	13	who_cov	UHC service coverage index	0	0	0	0	0	0
	ECU	1	0	1	14	who_cov_ser_cap	UHC index sub service capacity	2.24945	8.31101	1.55902	0	2.52507	0
	ECU	1	0	1	15	who_cov_ncd	UHC index sub NCDs	5.91593	5.91593	5.91593	4.36301	4.36301	4.36301
	ECU	1	0	1	16	who_cov_repro	UHC index sub RMNC health	6.28029	6.01248	5.68492	5.86313	5.86313	5.68492
	ECU	1	0	1	17	who_cov_infec	UHC index sub infectious diseases	4.00261	5.46791	4.25345	1.99891	2.8944	2.02971
	GTM	1	0	1	1	avle	Life expectancy at birth	3.65259	0	0	3.5808	0	0
	GTM	1	0	1	2	halebirth	HALE at birth	3.59812	0.231907	0.574887	3.52511	0	0.330492
	GTM	1	0	1	3	iavmortund5	Under-5 mortality rate	12.76	8.61036	9.03139	12.76	3.67954	5.66975
	GTM	1	0	1	4	imortneo	Neonatal mortality rate	3.78444	2.728	2.86286	3.75778	0.979677	1.66233
	GTM	1	0	1	5	iavdalys_who	DALYs lost (per 100000)	6036.27	2418.3	2951.64	6036.27	1936.93	2564.95
	GTM	1	0	1	6	idaly_ncd	DALYs lost NCDs (per 100000)	1186.29	0	0	1038.58	0	0
	GTM	1	0	1	7	idaly_mat	DALYs lost maternal causes (per 100000)	112.748	16.7554	30.2026	112.748	0	0
	GTM	1	0	1	8	idaly_neo	DALYs lost neonatal causes (per 100000)	597.066	0	25.9342	597.066	0	0
	GTM	1	0	1	9	avbirthealtstaff	Births attended by skilled health staff	19.5649	9.64231	10.9844	19.4398	9.28446	10.734
	GTM	1	0	1	10	avimmudpt	DPT immunization DPT (%)	12.8424	8.94529	9.52375	12.8424	8.42675	9.10729
	GTM	1	0	1	11	sba_wealth_ineq	Ratio skilled birth attendance poor/rich	0.232893	0.209289	0.211854	0.23236	0.207956	0.210627
	GTM	1	0	1	12	sba_rural_ineq	Ratio skilled birth attendance rural/urban	0.211752	0.17904	0.182504	0.207798	0.175686	0.178955
	GTM	1	0	1	13	who_cov	UHC service coverage index	11.0341	4.78045	5.6043	11.0278	4.50312	5.38329
	GTM	1	0	1	14	who_cov_ser_cap	UHC index sub service capacity	18.1976	12.406	11.7031	18.0498	12.406	11.7031
	GTM	1	0	1	15	who_cov_ncd	UHC index sub NCDs	8.35671	3.89566	2.72636	5.80512	3.89566	2.72636
	GTM	1	0	1	16	who_cov_repro	UHC index sub RMNC health	10.8572	8.76115	8.93782	10.8572	8.37624	8.71541
	GTM	1	0	1	17	who_cov_infec	UHC index sub infectious diseases	5.99256	2.54139	3.0212	4.58412	2.0358	2.70026
	GUY	1	0	1	1	avle	Life expectancy at birth	8.97348	9.32266	8.7147	8.97348	9.32266	8.7147
	GUY	1	0	1	2	halebirth	HALE at birth	8.08119	8.29861	7.86441	8.08119	8.29861	7.86441
	GUY	1	0	1	3	iavmortund5	Under-5 mortality rate	17.6203	17.3595	17.3257	17.3878	17.2755	17.2062
	GUY	1	0	1	4	imortneo	Neonatal mortality rate	10.6525	11.0044	10.858	10.6525	11.0044	10.858
	GUY	1	0	1	5	iavdalys_who	DALYs lost (per 100000)	13866.7	13866.3	13861.8	13866.7	13866.3	13861.8
	GUY	1	0	1	6	idaly_ncd	DALYs lost NCDs (per 100000)	9123.83	9135.65	8966.19	9123.83	9135.65	8966.19
	GUY	1	0	1	7	idaly_mat	DALYs lost maternal causes (per 100000)	143.849	146.091	145.817	143.849	146.091	145.817
	GUY	1	0	1	8	idaly_neo	DALYs lost neonatal causes (per 100000)	1568.59	1582.18	1581.1	1562.57	1582.18	1581.1
	GUY	1	0	1	9	avbirthealtstaff	Births attended by skilled health staff	2.34153	1.17934	0.53101	2.34153	0.839378	0.39244
	GUY	1	0	1	10	avimmudpt	DPT immunization DPT (%)	1.38	1.38	1.38	0.981793	0.985472	0.985414
	GUY	1	0	1	11	sba_wealth_ineq	Ratio skilled birth attendance poor/rich	0.00198892	0	0	0.00198892	0	0
	GUY	1	0	1	12	sba_rural_ineq	Ratio skilled birth attendance rural/urban	0	0	0	0	0	0
	GUY	1	0	1	13	who_cov	UHC service coverage index	0	0	0	0	0	0
	GUY	1	0	1	14	who_cov_ser_cap	UHC index sub service capacity	0	0	0	0	0	0
	GUY	1	0	1	15	who_cov_ncd	UHC index sub NCDs	14.9123	15.3157	14.3886	14.9123	15.3157	14.3886
	GUY	1	0	1	16	who_cov_repro	UHC index sub RMNC health	2.42333	2.56547	1.48757	2.42333	2.56547	1.40446
	GUY	1	0	1	17	who_cov_infec	UHC index sub infectious diseases	0	0	0	0	0	0
	HND	1	0	1	1	avle	Life expectancy at birth	1.58345	0.235065	0	1.14121	0	0
	HND	1	0	1	2	halebirth	HALE at birth	1.24746	0	0	0.790474	0	0
	HND	1	0	1	3	iavmortund5	Under-5 mortality rate	0	0	0	0	0	0
	HND	1	0	1	4	imortneo	Neonatal mortality rate	0	0	0	0	0	0
	HND	1	0	1	5	iavdalys_who	DALYs lost (per 100000)	0	0	0	0	0	0
	HND	1	0	1	6	idaly_ncd	DALYs lost NCDs (per 100000)	590.872	246.815	0	0	0	0
	HND	1	0	1	7	idaly_mat	DALYs lost maternal causes (per 100000)	0	0	0	0	0	0
	HND	1	0	1	8	idaly_neo	DALYs lost neonatal causes (per 100000)	0	0	0	0	0	0
	HND	1	0	1	9	avbirthealtstaff	Births attended by skilled health staff	8.16768	0	0	3.98949	0	0
	HND	1	0	1	10	avimmudpt	DPT immunization DPT (%)	0	0	0	0	0	0
	HND	1	0	1	11	sba_wealth_ineq	Ratio skilled birth attendance poor/rich	0.01784	0	0	0	0	0
	HND	1	0	1	12	sba_rural_ineq	Ratio skilled birth attendance rural/urban	0.000663601	0	0	0	0	0
	HND	1	0	1	13	who_cov	UHC service coverage index	2.39964	0	0	2.39964	0	0
	HND	1	0	1	14	who_cov_ser_cap	UHC index sub service capacity	14.1935	10.1146	7.31052	13.8847	9.3754	7.27614
	HND	1	0	1	15	who_cov_ncd	UHC index sub NCDs	4.35289	2.39763	0.444863	0	0	0
	HND	1	0	1	16	who_cov_repro	UHC index sub RMNC health	0	0	0	0	0	0
	HND	1	0	1	17	who_cov_infec	UHC index sub infectious diseases	0	0	0	0	0	0
	HTI	1	0	1	1	avle	Life expectancy at birth	0	0	0	0	0	0
	HTI	1	0	1	2	halebirth	HALE at birth	0	0	0	0	0	0
	HTI	1	0	1	3	iavmortund5	Under-5 mortality rate	0	0	0	0	0	0
	HTI	1	0	1	4	imortneo	Neonatal mortality rate	0	0	0	0	0	0
	HTI	1	0	1	5	iavdalys_who	DALYs lost (per 100000)	0	0	0	0	0	0
	HTI	1	0	1	6	idaly_ncd	DALYs lost NCDs (per 100000)	0	0	0	0	0	0
	HTI	1	0	1	7	idaly_mat	DALYs lost maternal causes (per 100000)	0	0	0	0	0	0
	HTI	1	0	1	8	idaly_neo	DALYs lost neonatal causes (per 100000)	0	0	0	0	0	0
	HTI	1	0	1	9	avbirthealtstaff	Births attended by skilled health staff	0	0	0	0	0	0
	HTI	1	0	1	10	avimmudpt	DPT immunization DPT (%)	0	0	0	0	0	0
	HTI	1	0	1	11	sba_wealth_ineq	Ratio skilled birth attendance poor/rich	0.0746296	0	0.0948038	0.0746296	0	0.0948038
	HTI	1	0	1	12	sba_rural_ineq	Ratio skilled birth attendance rural/urban	0	0	0	0	0	0
	HTI	1	0	1	13	who_cov	UHC service coverage index	0	0	0	0	0	0
	HTI	1	0	1	14	who_cov_ser_cap	UHC index sub service capacity	0	0	0	0	0	0
	HTI	1	0	1	15	who_cov_ncd	UHC index sub NCDs	0	0	0	0	0	0
	HTI	1	0	1	16	who_cov_repro	UHC index sub RMNC health	0	0	0	0	0	0
	HTI	1	0	1	17	who_cov_infec	UHC index sub infectious diseases	0	0	0	0	0	0
	JAM	1	0	1	1	avle	Life expectancy at birth	2.37514	3.32662	3.42083	1.79747	1.79747	1.79747
	JAM	1	0	1	2	halebirth	HALE at birth	2.01878	2.81537	2.89114	1.51659	1.51659	1.51659
	JAM	1	0	1	3	iavmortund5	Under-5 mortality rate	1.62258	1.44497	1.82345	1.11189	1.29984	1.57541
	JAM	1	0	1	4	imortneo	Neonatal mortality rate	2.48064	3.05296	3.38194	2.43392	3.05296	3.38194
	JAM	1	0	1	5	iavdalys_who	DALYs lost (per 100000)	4068.58	4102.57	4106.45	4050.96	4050.96	4050.96
	JAM	1	0	1	6	idaly_ncd	DALYs lost NCDs (per 100000)	5228.54	5428.39	5450.3	4974.43	4974.43	4974.43
	JAM	1	0	1	7	idaly_mat	DALYs lost maternal causes (per 100000)	10.1617	17.0116	21.7828	10.1617	15.9156	17.6371
	JAM	1	0	1	8	idaly_neo	DALYs lost neonatal causes (per 100000)	655.345	715.391	763.858	615.352	715.391	763.858
	JAM	1	0	1	9	avbirthealtstaff	Births attended by skilled health staff	0	0	0.205334	0	0	0.205334
	JAM	1	0	1	10	avimmudpt	DPT immunization DPT (%)	2.72	2.72	2.72	1.90454	1.92391	1.94238
	JAM	1	0	1	11	sba_wealth_ineq	Ratio skilled birth attendance poor/rich	0	0.00482129	0.0163557	0	0	0
	JAM	1	0	1	12	sba_rural_ineq	Ratio skilled birth attendance rural/urban	0.0157945	0.0206325	0.0254677	0.00594796	0.0062117	0.0062117
	JAM	1	0	1	13	who_cov	UHC service coverage index	6.03395	7.33151	7.67387	5.00215	5.51606	6.12519
	JAM	1	0	1	14	who_cov_ser_cap	UHC index sub service capacity	5.21297	7.4809	7.06156	1.55391	4.21891	3.82463
	JAM	1	0	1	15	who_cov_ncd	UHC index sub NCDs	17.9113	18.5695	18.6272	16.3914	16.3914	16.3914
	JAM	1	0	1	16	who_cov_repro	UHC index sub RMNC health	0	0	0	0	0	0
	JAM	1	0	1	17	who_cov_infec	UHC index sub infectious diseases	9.30345	9.82861	10.0373	6.86458	8.20895	7.64401
	MEX	1	1	1	1	avle	Life expectancy at birth	4.13445	4.0712	4.07431	4.13445	4.0712	4.07431
	MEX	1	1	1	2	halebirth	HALE at birth	3.99537	3.99537	3.99537	3.99537	3.99537	3.99537
	MEX	1	1	1	3	iavmortund5	Under-5 mortality rate	4.42226	2.95293	3.20023	4.37923	2.82789	3.03111
	MEX	1	1	1	4	imortneo	Neonatal mortality rate	2.22295	1.88408	1.89437	2.22295	1.88408	1.89437
	MEX	1	1	1	5	iavdalys_who	DALYs lost (per 100000)	4177.1	4177.1	4177.1	4177.1	4177.1	4177.1
	MEX	1	1	1	6	idaly_ncd	DALYs lost NCDs (per 100000)	4668.08	4668.08	4668.08	4668.08	4668.08	4668.08
	MEX	1	1	1	7	idaly_mat	DALYs lost maternal causes (per 100000)	23.7141	24.2026	24.1788	23.7141	24.2026	24.1788
	MEX	1	1	1	8	idaly_neo	DALYs lost neonatal causes (per 100000)	357.714	297.691	306.894	357.714	297.691	306.894
	MEX	1	1	1	9	avbirthealtstaff	Births attended by skilled health staff	2.44363	2.4383	2.44073	2.44363	2.4383	2.44073
	MEX	1	1	1	10	avimmudpt	DPT immunization DPT (%)	9.76531	9.76531	9.76531	8.82328	8.81396	8.81631
	MEX	1	1	1	11	sba_wealth_ineq	Ratio skilled birth attendance poor/rich	0.0741394	0.0743397	0.0744223	0.0741394	0.0743397	0.0744223
	MEX	1	1	1	12	sba_rural_ineq	Ratio skilled birth attendance rural/urban	0.0692882	0.0692882	0.0692882	0.0692882	0.0692882	0.0692882
	MEX	1	1	1	13	who_cov	UHC service coverage index	4.76367	4.7214	4.7278	4.76367	4.62744	4.69042
	MEX	1	1	1	14	who_cov_ser_cap	UHC index sub service capacity	10.918	13.5421	8.1282	10.918	13.5421	7.81815
	MEX	1	1	1	15	who_cov_ncd	UHC index sub NCDs	14.0214	14.0214	14.0214	14.0214	14.0214	14.0214
	MEX	1	1	1	16	who_cov_repro	UHC index sub RMNC health	5.52055	4.51403	4.30494	5.52055	4.51403	4.30494
	MEX	1	1	1	17	who_cov_infec	UHC index sub infectious diseases	7.77795	8.23556	7.30355	7.77795	8.23556	7.28488
	NIC	1	0	1	1	avle	Life expectancy at birth	0.247354	1.07278	0.0433947	0	0	0
	NIC	1	0	1	2	halebirth	HALE at birth	0.255036	0.780666	0.0794813	0	0	0
	NIC	1	0	1	3	iavmortund5	Under-5 mortality rate	4.36941	3.99082	3.51342	0	0	0
	NIC	1	0	1	4	imortneo	Neonatal mortality rate	1.9955	2.42713	2.21187	0	0	0
	NIC	1	0	1	5	iavdalys_who	DALYs lost (per 100000)	0	0	0	0	0	0
	NIC	1	0	1	6	idaly_ncd	DALYs lost NCDs (per 100000)	470.644	503.02	222.727	0	0	0
	NIC	1	0	1	7	idaly_mat	DALYs lost maternal causes (per 100000)	0	0	0	0	0	0
	NIC	1	0	1	8	idaly_neo	DALYs lost neonatal causes (per 100000)	0	0	0	0	0	0
	NIC	1	0	1	9	avbirthealtstaff	Births attended by skilled health staff	2.0017	0.275816	0	0	0	0
	NIC	1	0	1	10	avimmudpt	DPT immunization DPT (%)	0	0	0	0	0	0
	NIC	1	0	1	11	sba_wealth_ineq	Ratio skilled birth attendance poor/rich	0.206756	0.201353	0.195698	0.153488	0.153488	0.153488
	NIC	1	0	1	12	sba_rural_ineq	Ratio skilled birth attendance rural/urban	0.169183	0.165049	0.162113	0.12827	0.12827	0.12827
	NIC	1	0	1	13	who_cov	UHC service coverage index	0	1.4226	0.706932	0	0	0
	NIC	1	0	1	14	who_cov_ser_cap	UHC index sub service capacity	1.07587	3.35408	0.203792	0	0	0
	NIC	1	0	1	15	who_cov_ncd	UHC index sub NCDs	7.47125	8.48669	6.67924	1.22421	1.22421	1.22421
	NIC	1	0	1	16	who_cov_repro	UHC index sub RMNC health	5.6954	6.7395	5.85805	3.42939	3.42939	3.42939
	NIC	1	0	1	17	who_cov_infec	UHC index sub infectious diseases	7.66112	8.84292	8.55589	5.00257	5.00257	5.00257
	PAN	1	0	0	1	avle	Life expectancy at birth	0.310218	0.310218	0.310218	0.310218	0.310218	0.310218
	PAN	1	0	0	2	halebirth	HALE at birth	0.607907	0.607907	0.607907	0.607907	0.607907	0.607907
	PAN	1	0	0	3	iavmortund5	Under-5 mortality rate	8.4135	8.4135	8.4135	8.4135	8.4135	8.4135
	PAN	1	0	0	4	imortneo	Neonatal mortality rate	4.41621	4.41621	4.19675	4.41621	4.41621	4.19675
	PAN	1	0	0	5	iavdalys_who	DALYs lost (per 100000)	960.555	960.555	960.555	960.555	960.555	960.555
	PAN	1	0	0	6	idaly_ncd	DALYs lost NCDs (per 100000)	1603.21	1603.21	1603.21	1603.21	1603.21	1603.21
	PAN	1	0	0	7	idaly_mat	DALYs lost maternal causes (per 100000)	64.2027	64.2027	64.2027	64.2027	64.2027	64.2027
	PAN	1	0	0	8	idaly_neo	DALYs lost neonatal causes (per 100000)	623.755	623.755	623.755	623.755	623.755	623.755
	PAN	1	0	0	9	avbirthealtstaff	Births attended by skilled health staff	5.1084	5.1084	5.1084	5.1084	5.1084	5.1084
	PAN	1	0	0	10	avimmudpt	DPT immunization DPT (%)	12.5649	12.5649	12.5649	11.6121	11.6121	11.6121
	PAN	1	0	0	11	sba_wealth_ineq	Ratio skilled birth attendance poor/rich	0.207597	0.207597	0.207597	0.207597	0.207597	0.207597
	PAN	1	0	0	12	sba_rural_ineq	Ratio skilled birth attendance rural/urban	0.178549	0.178549	0.178549	0.178549	0.178549	0.178549
	PAN	1	0	0	13	who_cov	UHC service coverage index	3.01451	3.01451	2.988	3.01451	3.01451	2.988
	PAN	1	0	0	14	who_cov_ser_cap	UHC index sub service capacity	5.24205	5.24205	5.24205	5.24205	5.24205	5.24205
	PAN	1	0	0	15	who_cov_ncd	UHC index sub NCDs	13.1916	13.1916	13.1916	13.1916	13.1916	13.1916
	PAN	1	0	0	16	who_cov_repro	UHC index sub RMNC health	9.94432	9.94432	9.5082	9.94432	9.94432	9.5082
	PAN	1	0	0	17	who_cov_infec	UHC index sub infectious diseases	13.7132	13.7132	13.3917	13.7132	13.7132	13.3917
	PER	1	0	1	1	avle	Life expectancy at birth	0	0	0	0	0	0
	PER	1	0	1	2	halebirth	HALE at birth	0	0	0	0	0	0
	PER	1	0	1	3	iavmortund5	Under-5 mortality rate	1.65639	1.29934	1.42752	0	1.00598	1.04651
	PER	1	0	1	4	imortneo	Neonatal mortality rate	0	0.270411	0.368791	0	0	0.00674401
	PER	1	0	1	5	iavdalys_who	DALYs lost (per 100000)	0	0	0	0	0	0
	PER	1	0	1	6	idaly_ncd	DALYs lost NCDs (per 100000)	0	0	0	0	0	0
	PER	1	0	1	7	idaly_mat	DALYs lost maternal causes (per 100000)	45.2718	50.6368	51.399	0	50.6368	51.399
	PER	1	0	1	8	idaly_neo	DALYs lost neonatal causes (per 100000)	566.643	600.352	615.791	0	573.82	594.483
	PER	1	0	1	9	avbirthealtstaff	Births attended by skilled health staff	6.18357	6.14761	5.87759	5.35482	4.74192	5.16775
	PER	1	0	1	10	avimmudpt	DPT immunization DPT (%)	9.92	9.92	9.92	8.39659	8.70058	8.70366
	PER	1	0	1	11	sba_wealth_ineq	Ratio skilled birth attendance poor/rich	0.153774	0.15529	0.156705	0.149093	0.154408	0.154922
	PER	1	0	1	12	sba_rural_ineq	Ratio skilled birth attendance rural/urban	0.15085	0.153288	0.153916	0.144918	0.150654	0.150723
	PER	1	0	1	13	who_cov	UHC service coverage index	0	0	0	0	0	0
	PER	1	0	1	14	who_cov_ser_cap	UHC index sub service capacity	3.9006	5.7214	4.24191	1.94886	4.84001	2.33042
	PER	1	0	1	15	who_cov_ncd	UHC index sub NCDs	0	0	0	0	0	0
	PER	1	0	1	16	who_cov_repro	UHC index sub RMNC health	8.91378	8.78063	8.09364	8.19746	8.18071	7.58276
	PER	1	0	1	17	who_cov_infec	UHC index sub infectious diseases	1.9908	2.46688	2.29902	0	1.00947	0.678702
	PRY	1	0	1	1	avle	Life expectancy at birth	3.34185	3.28733	3.29509	3.316	3.28733	3.29509
	PRY	1	0	1	2	halebirth	HALE at birth	3.12837	3.12837	3.12837	3.12837	3.12837	3.12837
	PRY	1	0	1	3	iavmortund5	Under-5 mortality rate	9.24107	7.83247	8.16494	9.24107	7.78158	8.12263
	PRY	1	0	1	4	imortneo	Neonatal mortality rate	4.50847	4.17882	4.2736	4.50847	4.17882	4.2736
	PRY	1	0	1	5	iavdalys_who	DALYs lost (per 100000)	2046.1	2046.1	2046.1	2046.1	2046.1	2046.1
	PRY	1	0	1	6	idaly_ncd	DALYs lost NCDs (per 100000)	2329.08	2329.08	2329.08	2329.08	2329.08	2329.08
	PRY	1	0	1	7	idaly_mat	DALYs lost maternal causes (per 100000)	61.1019	58.1605	61.614	61.0781	58.1605	61.2329
	PRY	1	0	1	8	idaly_neo	DALYs lost neonatal causes (per 100000)	104.727	41.6889	62.9728	104.727	41.6889	62.9728
	PRY	1	0	1	9	avbirthealtstaff	Births attended by skilled health staff	3.11563	3.09809	3.10707	3.11563	3.09809	3.10707
	PRY	1	0	1	10	avimmudpt	DPT immunization DPT (%)	7.51387	7.51387	7.51387	7.10667	7.10667	7.10667
	PRY	1	0	1	11	sba_wealth_ineq	Ratio skilled birth attendance poor/rich	0.0970092	0.0882313	0.0950589	0.093475	0.0872718	0.0913365
	PRY	1	0	1	12	sba_rural_ineq	Ratio skilled birth attendance rural/urban	0.082743	0.0796322	0.0826741	0.0771002	0.0767682	0.0771002
	PRY	1	0	1	13	who_cov	UHC service coverage index	13.982	13.5336	13.6715	13.982	13.5336	13.6715
	PRY	1	0	1	14	who_cov_ser_cap	UHC index sub service capacity	18.3397	17.6446	16.7542	18.3397	17.6446	16.7542
	PRY	1	0	1	15	who_cov_ncd	UHC index sub NCDs	20.416	20.416	20.416	20.416	20.416	20.416
	PRY	1	0	1	16	who_cov_repro	UHC index sub RMNC health	2.7656	1.64242	1.58648	2.7656	1.64242	1.58648
	PRY	1	0	1	17	who_cov_infec	UHC index sub infectious diseases	6.92846	6.34109	6.34851	6.68912	6.34109	6.02079
	SLV	1	0	1	1	avle	Life expectancy at birth	4.49572	4.4805	4.47856	0	0	0
	SLV	1	0	1	2	halebirth	HALE at birth	4.27837	4.27837	4.27837	0.613634	0.613634	0.613634
	SLV	1	0	1	3	iavmortund5	Under-5 mortality rate	1.98999	1.34094	1.42166	0	0	0
	SLV	1	0	1	4	imortneo	Neonatal mortality rate	0	0	0	0	0	0
	SLV	1	0	1	5	iavdalys_who	DALYs lost (per 100000)	6062.42	6062.42	6062.42	4894.01	4894.01	4894.01
	SLV	1	0	1	6	idaly_ncd	DALYs lost NCDs (per 100000)	3888.73	3888.73	3888.73	1811.81	1811.81	1811.81
	SLV	1	0	1	7	idaly_mat	DALYs lost maternal causes (per 100000)	1.25104	5.32585	4.78969	0	0	0
	SLV	1	0	1	8	idaly_neo	DALYs lost neonatal causes (per 100000)	0	0	0	0	0	0
	SLV	1	0	1	9	avbirthealtstaff	Births attended by skilled health staff	0	0	0	0	0	0
	SLV	1	0	1	10	avimmudpt	DPT immunization DPT (%)	10.3792	10.3792	10.3792	9.08955	9.08955	9.08955
	SLV	1	0	1	11	sba_wealth_ineq	Ratio skilled birth attendance poor/rich	0.0298261	0.0312943	0.0304077	0	0	0
	SLV	1	0	1	12	sba_rural_ineq	Ratio skilled birth attendance rural/urban	0.0368451	0.0393863	0.0390114	0	0	0
	SLV	1	0	1	13	who_cov	UHC service coverage index	3.42518	3.24031	3.19985	0	0	0
	SLV	1	0	1	14	who_cov_ser_cap	UHC index sub service capacity	6.88721	8.28173	6.03525	0	0	0
	SLV	1	0	1	15	who_cov_ncd	UHC index sub NCDs	9.75822	9.75822	9.75822	2.34677	2.34677	2.34677
	SLV	1	0	1	16	who_cov_repro	UHC index sub RMNC health	5.06364	4.67753	4.04187	0	0	0
	SLV	1	0	1	17	who_cov_infec	UHC index sub infectious diseases	6.76418	7.02894	6.67887	2.13055	2.13055	2.09623
	SUR	1	0	1	1	avle	Life expectancy at birth	6.73354	6.72417	6.72336	6.73354	6.72417	6.72336
	SUR	1	0	1	2	halebirth	HALE at birth	6.13914	6.13914	6.13914	6.13914	6.13914	6.13914
	SUR	1	0	1	3	iavmortund5	Under-5 mortality rate	8.82988	8.76616	8.97462	8.82988	8.76616	8.97462
	SUR	1	0	1	4	imortneo	Neonatal mortality rate	5.82721	6.11395	5.99317	5.82721	6.11395	5.99317
	SUR	1	0	1	5	iavdalys_who	DALYs lost (per 100000)	9710.72	9710.72	9710.72	9710.72	9710.72	9710.72
	SUR	1	0	1	6	idaly_ncd	DALYs lost NCDs (per 100000)	7574.04	7574.04	7574.04	7574.04	7574.04	7574.04
	SUR	1	0	1	7	idaly_mat	DALYs lost maternal causes (per 100000)	91.2215	95.4302	95.1088	91.2215	92.93	92.93
	SUR	1	0	1	8	idaly_neo	DALYs lost neonatal causes (per 100000)	1716.43	1782.91	1778.67	1716.43	1782.91	1778.67
	SUR	1	0	1	9	avbirthealtstaff	Births attended by skilled health staff	5.41889	5.4636	5.4636	5.41889	5.4281	5.4281
	SUR	1	0	1	10	avimmudpt	DPT immunization DPT (%)	17.602	17.602	17.602	17.1199	17.1199	17.1199
	SUR	1	0	1	11	sba_wealth_ineq	Ratio skilled birth attendance poor/rich	0.0297135	0.0332276	0.0336405	0.0297135	0.0317388	0.0317388
	SUR	1	0	1	12	sba_rural_ineq	Ratio skilled birth attendance rural/urban	0.0285076	0.0285076	0.0285076	0.0285076	0.0285076	0.0285076
	SUR	1	0	1	13	who_cov	UHC service coverage index	9.55442	9.58059	9.57171	9.55442	9.58059	9.57171
	SUR	1	0	1	14	who_cov_ser_cap	UHC index sub service capacity	16.0857	18.1828	17.4262	16.0857	18.1828	17.4262
	SUR	1	0	1	15	who_cov_ncd	UHC index sub NCDs	18.107	18.107	18.107	18.107	18.107	18.107
	SUR	1	0	1	16	who_cov_repro	UHC index sub RMNC health	13.2973	13.5732	13.2579	13.2973	13.5732	13.2579
	SUR	1	0	1	17	who_cov_infec	UHC index sub infectious diseases	7.06631	8.79586	8.60979	7.06631	8.79586	7.70423
	TTO	1	0	0	1	avle	Life expectancy at birth	4.78915	4.76367	4.76902	4.78915	4.72826	4.73235
	TTO	1	0	0	2	halebirth	HALE at birth	4.11005	4.11005	4.11005	3.96374	3.96374	3.96374
	TTO	1	0	0	3	iavmortund5	Under-5 mortality rate	9.66589	7.55217	7.91918	9.66589	7.41898	7.71707
	TTO	1	0	0	4	imortneo	Neonatal mortality rate	6.40855	5.70995	5.66553	6.40855	5.70995	5.66553
	TTO	1	0	0	5	iavdalys_who	DALYs lost (per 100000)	8905.37	8905.37	8905.37	8559.02	8356.12	8376.18
	TTO	1	0	0	6	idaly_ncd	DALYs lost NCDs (per 100000)	9315.32	9315.32	9315.32	7901.02	7901.02	7901.02
	TTO	1	0	0	7	idaly_mat	DALYs lost maternal causes (per 100000)	7.57876	6.11306	6.2203	7.57876	0	6.2203
	TTO	1	0	0	8	idaly_neo	DALYs lost neonatal causes (per 100000)	460.356	347.198	357.606	460.356	347.198	357.606
	TTO	1	0	0	9	avbirthealtstaff	Births attended by skilled health staff	0	0	0	0	0	0
	TTO	1	0	0	10	avimmudpt	DPT immunization DPT (%)	3.0955	3.0955	3.0955	1.20614	1.20614	1.20614
	TTO	1	0	0	11	sba_wealth_ineq	Ratio skilled birth attendance poor/rich	0.00880814	0.00234349	0.00326655	0.00880712	0.00234349	0.00326655
	TTO	1	0	0	12	sba_rural_ineq	Ratio skilled birth attendance rural/urban	0.0278729	0.0278729	0.0278729	0.0278729	0.0278729	0.0278729
	TTO	1	0	0	13	who_cov	UHC service coverage index	5.56358	5.48238	5.48089	5.56358	5.48238	5.48089
	TTO	1	0	0	14	who_cov_ser_cap	UHC index sub service capacity	14.135	14.135	12.9223	13.8995	13.8995	12.4112
	TTO	1	0	0	15	who_cov_ncd	UHC index sub NCDs	18.7864	18.7864	18.7864	18.2962	18.2962	18.2962
	TTO	1	0	0	16	who_cov_repro	UHC index sub RMNC health	8.67922	7.17416	6.93086	8.67922	7.17416	6.93086
	TTO	1	0	0	17	who_cov_infec	UHC index sub infectious diseases	0.963911	0.0622092	0	0.963911	0.0622092	0
	URY	1	0	0	1	avle	Life expectancy at birth	2.52725	2.52725	2.52725	0	0	0
	URY	1	0	0	2	halebirth	HALE at birth	2.13385	2.13385	2.13385	0	0	0
	URY	1	0	0	3	iavmortund5	Under-5 mortality rate	0.0201071	0.381917	0.381917	0	0	0
	URY	1	0	0	4	imortneo	Neonatal mortality rate	0	0	0	0	0	0
	URY	1	0	0	5	iavdalys_who	DALYs lost (per 100000)	7513.95	7513.95	7513.95	3141.77	3141.77	3141.77
	URY	1	0	0	6	idaly_ncd	DALYs lost NCDs (per 100000)	8709.38	8709.38	8709.38	0	0	0
	URY	1	0	0	7	idaly_mat	DALYs lost maternal causes (per 100000)	1.39435	3.71828	3.71828	0	0	0
	URY	1	0	0	8	idaly_neo	DALYs lost neonatal causes (per 100000)	29.4575	88.0052	88.0052	0	0	0
	URY	1	0	0	9	avbirthealtstaff	Births attended by skilled health staff	0.0199934	0.0199934	0.0199934	0	0	0
	URY	1	0	0	10	avimmudpt	DPT immunization DPT (%)	4.20244	4.20244	4.20244	0	0	0
	URY	1	0	0	11	sba_wealth_ineq	Ratio skilled birth attendance poor/rich	0.0012265	0.0012265	0.0012265	0	0	0
	URY	1	0	0	12	sba_rural_ineq	Ratio skilled birth attendance rural/urban	0.0325721	0.0325721	0.0325721	0.0197185	0.0197185	0.0197185
	URY	1	0	0	13	who_cov	UHC service coverage index	0	0	0	0	0	0
	URY	1	0	0	14	who_cov_ser_cap	UHC index sub service capacity	2.59532	2.59532	2.59532	0	0	0
	URY	1	0	0	15	who_cov_ncd	UHC index sub NCDs	19.1169	19.1169	19.1169	16.3891	16.3891	16.3891
	URY	1	0	0	16	who_cov_repro	UHC index sub RMNC health	0	0	0	0	0	0
	URY	1	0	0	17	who_cov_infec	UHC index sub infectious diseases	0	0	0	0	0	0
	VEN	1	0	0	1	avle	Life expectancy at birth	4.17194	4.13688	4.15857	4.17194	4.13688	4.15857
	VEN	1	0	0	2	halebirth	HALE at birth	3.63758	3.63758	3.63758	3.63758	3.63758	3.63758
	VEN	1	0	0	3	iavmortund5	Under-5 mortality rate	11.223	10.2136	10.9216	10.9668	10.0623	10.7928
	VEN	1	0	0	4	imortneo	Neonatal mortality rate	7.78304	7.62575	7.85458	7.78304	7.62575	7.85458
	VEN	1	0	0	5	iavdalys_who	DALYs lost (per 100000)	5752.53	5752.53	5752.53	5752.53	5752.53	5752.53
	VEN	1	0	0	6	idaly_ncd	DALYs lost NCDs (per 100000)	4137.4	4137.4	4137.4	4137.4	4137.4	4137.4
	VEN	1	0	0	7	idaly_mat	DALYs lost maternal causes (per 100000)	86.8411	88.9125	96.1329	86.8411	88.9125	96.1329
	VEN	1	0	0	8	idaly_neo	DALYs lost neonatal causes (per 100000)	573.888	544.569	596.632	573.888	544.569	596.632
	VEN	1	0	0	9	avbirthealtstaff	Births attended by skilled health staff	0.806003	0.799358	0.822483	0.806003	0.799358	0.822483
	VEN	1	0	0	10	avimmudpt	DPT immunization DPT (%)	19.0078	19.0078	19.0078	18.4728	18.4532	18.4728
	VEN	1	0	0	11	sba_wealth_ineq	Ratio skilled birth attendance poor/rich
	VEN	1	0	0	12	sba_rural_ineq	Ratio skilled birth attendance rural/urban
	VEN	1	0	0	13	who_cov	UHC service coverage index	7.535	7.15693	7.65605	7.535	7.15693	7.65605
	VEN	1	0	0	14	who_cov_ser_cap	UHC index sub service capacity	13.195	13.8897	13.3017	12.8959	13.8406	13.1813
	VEN	1	0	0	15	who_cov_ncd	UHC index sub NCDs	14.4528	14.4528	14.4528	14.4528	14.4528	14.4528
	VEN	1	0	0	16	who_cov_repro	UHC index sub RMNC health	8.72693	8.1023	8.33884	8.72693	8.10134	8.33884
	VEN	1	0	0	17	who_cov_infec	UHC index sub infectious diseases	7.16843	7.20404	7.63328	7.16843	7.13975	7.63328

## Sheet: PG-MICS
	Code	IADB	OECD	MICS	ID	Output code	Output	Model 1	Model 2	Model 3	Model 4	Model 5	Model 6
	AGO	0	0	1	1	avle	Life expectancy at birth	9.1345	9.2348	9.47451	9.1345	9.2348	9.47451
	AGO	0	0	1	2	halebirth	HALE at birth	7.71185	7.80705	8.16315	7.71185	7.80705	8.16315
	AGO	0	0	1	3	iavmortund5	Under-5 mortality rate	59.6076	54.2441	57.4595	59.6076	54.2441	57.4595
	AGO	0	0	1	4	imortneo	Neonatal mortality rate	21.7119	18.9477	20.7417	21.7119	18.9477	20.7417
	AGO	0	0	1	5	iavdalys_who	DALYs lost (per 100000)	14142	14422.1	14525.3	14142	14422.1	14525.3
	AGO	0	0	1	6	idaly_ncd	DALYs lost NCDs (per 100000)	1176	1413.48	1770.02	1176	1311.43	1323.88
	AGO	0	0	1	7	idaly_mat	DALYs lost maternal causes (per 100000)	388.034	422.954	428.269	388.034	422.954	427.587
	AGO	0	0	1	8	idaly_neo	DALYs lost neonatal causes (per 100000)	4564.48	4096.26	4421.72	4564.48	4096.26	4421.72
	AGO	0	0	1	9	avbirthealtstaff	Births attended by skilled health staff	23.3368	24.3165	24.7085	23.3368	24.3165	24.7085
	AGO	0	0	1	10	avimmudpt	DPT immunization DPT (%)	23.6184	23.6506	23.7113	23.6184	23.6506	23.7113
	AGO	0	0	1	11	sba_wealth_ineq	Ratio skilled birth attendance poor/rich	0.164599	0.164071	0.165322	0.164599	0.164071	0.165322
	AGO	0	0	1	12	sba_rural_ineq	Ratio skilled birth attendance rural/urban	0.21858	0.219196	0.220213	0.21858	0.219196	0.220213
	AGO	0	0	1	13	who_cov	UHC service coverage index	14.2949	16.093	16.9151	14.2949	16.093	16.9151
	AGO	0	0	1	14	who_cov_ser_cap	UHC index sub service capacity	14.4402	15.21	15.3575	14.4402	15.21	15.3145
	AGO	0	0	1	15	who_cov_ncd	UHC index sub NCDs	12.3178	12.0554	12.2869	12.3178	12.0554	12.2869
	AGO	0	0	1	16	who_cov_repro	UHC index sub RMNC health	17.9297	18.5425	19.5628	17.9297	18.5425	19.5628
	AGO	0	0	1	17	who_cov_infec	UHC index sub infectious diseases	16.0675	17.6811	18.0245	16.0675	17.6811	18.0245
	ALB	0	0	1	1	avle	Life expectancy at birth	1.50787	0.80258	0.0384515	0	0	0
	ALB	0	0	1	2	halebirth	HALE at birth	0.793565	0.158066	0	0	0	0
	ALB	0	0	1	3	iavmortund5	Under-5 mortality rate	4.00253	2.77639	2.48067	1.54482	0.968324	0
	ALB	0	0	1	4	imortneo	Neonatal mortality rate	4.05595	3.00195	2.7771	2.41555	1.70416	0
	ALB	0	0	1	5	iavdalys_who	DALYs lost (per 100000)	8160.89	7615.66	5568.57	0	0	0
	ALB	0	0	1	6	idaly_ncd	DALYs lost NCDs (per 100000)	9463.79	9463.79	9463.79	0	0	0
	ALB	0	0	1	7	idaly_mat	DALYs lost maternal causes (per 100000)	3.46846	0	0	0	0	0
	ALB	0	0	1	8	idaly_neo	DALYs lost neonatal causes (per 100000)	338.013	216.082	166.129	287.485	216.082	101.647
	ALB	0	0	1	9	avbirthealtstaff	Births attended by skilled health staff	0.199603	0.199603	0.199603	0	0	0
	ALB	0	0	1	10	avimmudpt	DPT immunization DPT (%)	0.199594	0.199594	0.199594	0	0	0
	ALB	0	0	1	11	sba_wealth_ineq	Ratio skilled birth attendance poor/rich	0.0123206	0.00998054	0.0096396	0.0067219	0.0058411	0.0039998
	ALB	0	0	1	12	sba_rural_ineq	Ratio skilled birth attendance rural/urban	0.0135565	0.0124265	0.0114508	2.43675e-05	0	0
	ALB	0	0	1	13	who_cov	UHC service coverage index	13.879	12.4285	11.5445	9.14839	10.1404	8.43259
	ALB	0	0	1	14	who_cov_ser_cap	UHC index sub service capacity	17.0262	16.3639	16.0198	13.4742	12.9348	12.6322
	ALB	0	0	1	15	who_cov_ncd	UHC index sub NCDs	17.1232	16.6391	16.0636	14.0303	13.7202	12.7493
	ALB	0	0	1	16	who_cov_repro	UHC index sub RMNC health	22.4472	21.7304	21.5164	20.6416	20.4525	20.0283
	ALB	0	0	1	17	who_cov_infec	UHC index sub infectious diseases	8.69308	7.19901	7.04016	4.72857	1.22264	0
	ARG	1	0	1	1	avle	Life expectancy at birth	3.3887	3.3887	3.3887	3.29135	3.29135	3.29135
	ARG	1	0	1	2	halebirth	HALE at birth	2.76167	2.76167	2.76167	2.37625	2.37625	2.37625
	ARG	1	0	1	3	iavmortund5	Under-5 mortality rate	6.99622	6.99622	6.99622	6.99622	6.99622	6.99622
	ARG	1	0	1	4	imortneo	Neonatal mortality rate	4.7274	4.7274	4.7274	4.7274	4.7274	4.7274
	ARG	1	0	1	5	iavdalys_who	DALYs lost (per 100000)	8458.34	8458.34	8458.34	3308.77	3308.77	3308.77
	ARG	1	0	1	6	idaly_ncd	DALYs lost NCDs (per 100000)	8515.1	8515.1	8515.1	2415.04	2415.04	2415.04
	ARG	1	0	1	7	idaly_mat	DALYs lost maternal causes (per 100000)	54.2964	54.2964	54.2964	54.2964	54.2964	54.2964
	ARG	1	0	1	8	idaly_neo	DALYs lost neonatal causes (per 100000)	503.835	502.115	502.712	503.835	502.115	502.712
	ARG	1	0	1	9	avbirthealtstaff	Births attended by skilled health staff	1.6711	1.6711	1.6711	1.66418	1.66418	1.66418
	ARG	1	0	1	10	avimmudpt	DPT immunization DPT (%)	9.62182	9.62182	9.62182	9.62182	9.62182	9.62182
	ARG	1	0	1	11	sba_wealth_ineq	Ratio skilled birth attendance poor/rich	0.0187049	0.0187049	0.0187049	0.016455	0.016455	0.016455
	ARG	1	0	1	12	sba_rural_ineq	Ratio skilled birth attendance rural/urban
	ARG	1	0	1	13	who_cov	UHC service coverage index	5.83495	5.74588	5.77571	5.83495	5.74588	5.77571
	ARG	1	0	1	14	who_cov_ser_cap	UHC index sub service capacity	12.1575	12.1575	12.1575	11.6032	11.6032	11.6032
	ARG	1	0	1	15	who_cov_ncd	UHC index sub NCDs	20.001	20.001	20.001	18.9214	18.9214	18.9214
	ARG	1	0	1	16	who_cov_repro	UHC index sub RMNC health	4.10645	4.10645	4.10645	4.10645	4.10645	4.10645
	ARG	1	0	1	17	who_cov_infec	UHC index sub infectious diseases	4.09531	4.09531	4.09531	4.09531	4.09531	4.09531
	ARM	0	0	1	1	avle	Life expectancy at birth	4.25001	1.21859	1.16039	3.45051	0	0.681893
	ARM	0	0	1	2	halebirth	HALE at birth	3.01917	0.219535	0.499926	2.64317	0	0
	ARM	0	0	1	3	iavmortund5	Under-5 mortality rate	9.19429	2.8023	2.56833	5.79701	0	0
	ARM	0	0	1	4	imortneo	Neonatal mortality rate	5.33317	1.48338	1.41298	3.49332	0	0
	ARM	0	0	1	5	iavdalys_who	DALYs lost (per 100000)	10444.3	6747.39	6085.16	5312.73	2869.75	2502.85
	ARM	0	0	1	6	idaly_ncd	DALYs lost NCDs (per 100000)	11654.3	11654.3	11654.3	6252.41	5298.07	4360.42
	ARM	0	0	1	7	idaly_mat	DALYs lost maternal causes (per 100000)	15.172	0	0	11.2985	0	0
	ARM	0	0	1	8	idaly_neo	DALYs lost neonatal causes (per 100000)	434.158	1.47828	0	349.554	0	0
	ARM	0	0	1	9	avbirthealtstaff	Births attended by skilled health staff	0.199603	0.199603	0.199603	0.177261	0	0
	ARM	0	0	1	10	avimmudpt	DPT immunization DPT (%)	5.4602	5.41892	5.4602	5.40672	3.68758	4.43657
	ARM	0	0	1	11	sba_wealth_ineq	Ratio skilled birth attendance poor/rich	0.0155959	0.00547277	0.00568333	0.0085454	0	0
	ARM	0	0	1	12	sba_rural_ineq	Ratio skilled birth attendance rural/urban	0.0135585	0.00638639	0.00468089	0.0109179	0	0
	ARM	0	0	1	13	who_cov	UHC service coverage index	10.6237	4.47205	4.67484	8.24717	0	0
	ARM	0	0	1	14	who_cov_ser_cap	UHC index sub service capacity	5.08269	0.882181	0.909427	0.864675	0	0
	ARM	0	0	1	15	who_cov_ncd	UHC index sub NCDs	20.5139	19.1499	19.0993	19.6123	17.5504	17.4704
	ARM	0	0	1	16	who_cov_repro	UHC index sub RMNC health	12.8122	8.00943	8.10887	8.90384	4.13713	4.29231
	ARM	0	0	1	17	who_cov_infec	UHC index sub infectious diseases	14.3975	10.597	10.9993	12.8683	5.07495	5.22905
	AZE	0	0	1	1	avle	Life expectancy at birth	7.44235	5.26884	5.19548	7.44235	5.26884	5.19548
	AZE	0	0	1	2	halebirth	HALE at birth	5.48772	3.35725	3.53119	5.48772	3.35725	3.53119
	AZE	0	0	1	3	iavmortund5	Under-5 mortality rate	15.5085	9.42964	9.13198	15.5085	9.42964	9.13198
	AZE	0	0	1	4	imortneo	Neonatal mortality rate	7.79683	5.45662	5.36662	7.79683	5.45662	5.36662
	AZE	0	0	1	5	iavdalys_who	DALYs lost (per 100000)	8847.88	6577.25	5988.18	7996.2	5877.67	5492.71
	AZE	0	0	1	6	idaly_ncd	DALYs lost NCDs (per 100000)	10007.3	10112.6	10112.6	8698.48	7901.46	7931.54
	AZE	0	0	1	7	idaly_mat	DALYs lost maternal causes (per 100000)	4.92209	0	0	4.92209	0	0
	AZE	0	0	1	8	idaly_neo	DALYs lost neonatal causes (per 100000)	1470.39	1172.11	970.671	1470.39	1111.02	970.671
	AZE	0	0	1	9	avbirthealtstaff	Births attended by skilled health staff	0.261318	0.261318	0.261318	0.261318	0.228116	0.236813
	AZE	0	0	1	10	avimmudpt	DPT immunization DPT (%)	3.46909	3.26918	3.31659	3.46909	3.26918	3.31659
	AZE	0	0	1	11	sba_wealth_ineq	Ratio skilled birth attendance poor/rich	0.184403	0.183181	0.183279	0.184124	0.182658	0.182947
	AZE	0	0	1	12	sba_rural_ineq	Ratio skilled birth attendance rural/urban	0.13266	0.129084	0.1266	0.13266	0.128137	0.125374
	AZE	0	0	1	13	who_cov	UHC service coverage index	11.0945	6.95648	7.10241	11.0945	6.18067	6.38578
	AZE	0	0	1	14	who_cov_ser_cap	UHC index sub service capacity	1.20849	0	0	1.20849	0	0
	AZE	0	0	1	15	who_cov_ncd	UHC index sub NCDs	19.207	17.6868	17.6025	19.207	17.3826	17.2565
	AZE	0	0	1	16	who_cov_repro	UHC index sub RMNC health	21.3596	20.194	20.2453	21.3596	19.9414	20.0285
	AZE	0	0	1	17	who_cov_infec	UHC index sub infectious diseases	11.241	7.74468	7.91054	11.1091	7.35456	7.51932
	BEN	0	0	1	1	avle	Life expectancy at birth	0	9.12453	9.18824	0	1.04689	0
	BEN	0	0	1	2	halebirth	HALE at birth	0	7.35834	7.44031	0	0.412818	0
	BEN	0	0	1	3	iavmortund5	Under-5 mortality rate	0	56.3846	57.3668	0	31.4735	0
	BEN	0	0	1	4	imortneo	Neonatal mortality rate	0	11.3082	12.2235	0	6.70546	0
	BEN	0	0	1	5	iavdalys_who	DALYs lost (per 100000)	0	17273.2	17306.9	0	7308.33	10276.9
	BEN	0	0	1	6	idaly_ncd	DALYs lost NCDs (per 100000)	0	1055.9	834.231	0	0	0
	BEN	0	0	1	7	idaly_mat	DALYs lost maternal causes (per 100000)	0	447.134	481.5	0	0	0
	BEN	0	0	1	8	idaly_neo	DALYs lost neonatal causes (per 100000)	0	6278.1	6379.96	0	4549.14	0
	BEN	0	0	1	9	avbirthealtstaff	Births attended by skilled health staff	0	0	0	0	0	0
	BEN	0	0	1	10	avimmudpt	DPT immunization DPT (%)	0	17.3058	17.3292	0	0	7.98643
	BEN	0	0	1	11	sba_wealth_ineq	Ratio skilled birth attendance poor/rich	0	0	0	0	0	0
	BEN	0	0	1	12	sba_rural_ineq	Ratio skilled birth attendance rural/urban	0	0	0	0	0	0
	BEN	0	0	1	13	who_cov	UHC service coverage index	0	10.1993	10.7978	0	6.94475	6.29191
	BEN	0	0	1	14	who_cov_ser_cap	UHC index sub service capacity	7.70523	11.1239	11.9054	7.70523	10.4504	11.4976
	BEN	0	0	1	15	who_cov_ncd	UHC index sub NCDs	0	0	0	0	0	0
	BEN	0	0	1	16	who_cov_repro	UHC index sub RMNC health	8.94243	14.9798	15.0479	8.94243	11.2855	10.5791
	BEN	0	0	1	17	who_cov_infec	UHC index sub infectious diseases	0	14.5583	11.6347	0	10.3392	6.53333
	BGD	0	0	1	1	avle	Life expectancy at birth	0	0	0	0	0	0
	BGD	0	0	1	2	halebirth	HALE at birth	0	0	0	0	0	0
	BGD	0	0	1	3	iavmortund5	Under-5 mortality rate	12.8886	0	0	0	0	0
	BGD	0	0	1	4	imortneo	Neonatal mortality rate	12.2583	0	0	0	0	0
	BGD	0	0	1	5	iavdalys_who	DALYs lost (per 100000)	0	0	0	0	0	0
	BGD	0	0	1	6	idaly_ncd	DALYs lost NCDs (per 100000)	2567.08	2352.65	0	1346.76	0	0
	BGD	0	0	1	7	idaly_mat	DALYs lost maternal causes (per 100000)	128.045	0	0	0	0	0
	BGD	0	0	1	8	idaly_neo	DALYs lost neonatal causes (per 100000)	1352.9	0	0	0	0	0
	BGD	0	0	1	9	avbirthealtstaff	Births attended by skilled health staff	19.3162	10.9922	0	18.7396	10.231	0
	BGD	0	0	1	10	avimmudpt	DPT immunization DPT (%)	0	0	0	0	0	0
	BGD	0	0	1	11	sba_wealth_ineq	Ratio skilled birth attendance poor/rich	0.201288	0.0134075	0	0.198284	0.0191477	0
	BGD	0	0	1	12	sba_rural_ineq	Ratio skilled birth attendance rural/urban	0.146699	0	0	0.136653	0	0
	BGD	0	0	1	13	who_cov	UHC service coverage index	3.85724	0	0	3.34958	0	0
	BGD	0	0	1	14	who_cov_ser_cap	UHC index sub service capacity	5.35795	0	0	5.26616	0	0
	BGD	0	0	1	15	who_cov_ncd	UHC index sub NCDs	14.7424	9.90815	0	14.0508	9.50378	0
	BGD	0	0	1	16	who_cov_repro	UHC index sub RMNC health	10.1347	0	0	9.40284	0	0
	BGD	0	0	1	17	who_cov_infec	UHC index sub infectious diseases	11.5987	11.5407	0	11.2734	11.4178	0
	BGR	0	0	1	1	avle	Life expectancy at birth	6.10064	6.09614	6.09081	0	0	0
	BGR	0	0	1	2	halebirth	HALE at birth	4.67623	4.67623	4.67623	0	0	0
	BGR	0	0	1	3	iavmortund5	Under-5 mortality rate	4.05294	3.98603	3.99999	0	0	0
	BGR	0	0	1	4	imortneo	Neonatal mortality rate	2.30669	2.30669	2.30669	0	0	0
	BGR	0	0	1	5	iavdalys_who	DALYs lost (per 100000)	18432.6	18432.6	18432.6	10546	10546	10546
	BGR	0	0	1	6	idaly_ncd	DALYs lost NCDs (per 100000)	19564.9	19564.9	19564.9	10207.6	10207.6	10207.6
	BGR	0	0	1	7	idaly_mat	DALYs lost maternal causes (per 100000)	4.58903	4.58903	4.58903	0	0	0
	BGR	0	0	1	8	idaly_neo	DALYs lost neonatal causes (per 100000)	12.1738	10.903	10.8792	0	0	0
	BGR	0	0	1	9	avbirthealtstaff	Births attended by skilled health staff	0.199603	0.199603	0.199603	0	0	0
	BGR	0	0	1	10	avimmudpt	DPT immunization DPT (%)	6.50505	6.50505	6.50505	0	0	0
	BGR	0	0	1	11	sba_wealth_ineq	Ratio skilled birth attendance poor/rich
	BGR	0	0	1	12	sba_rural_ineq	Ratio skilled birth attendance rural/urban
	BGR	0	0	1	13	who_cov	UHC service coverage index	10.3746	10.3171	10.3152	2.30372	1.48046	1.49547
	BGR	0	0	1	14	who_cov_ser_cap	UHC index sub service capacity	10.9807	10.9807	10.9807	0	0	0
	BGR	0	0	1	15	who_cov_ncd	UHC index sub NCDs	20.4597	20.4597	20.4597	16.2569	16.2569	16.2569
	BGR	0	0	1	16	who_cov_repro	UHC index sub RMNC health	9.41795	9.00256	8.84463	0	0	0
	BGR	0	0	1	17	who_cov_infec	UHC index sub infectious diseases	14.308	13.9962	13.8308	11.3195	11.3195	11.3195
	BHS	1	0	0	1	avle	Life expectancy at birth	5.85671	5.84645	5.85671	5.85671	5.84645	5.85671
	BHS	1	0	0	2	halebirth	HALE at birth	4.73888	4.73888	4.73888	4.73888	4.73888	4.73888
	BHS	1	0	0	3	iavmortund5	Under-5 mortality rate	11.8965	11.7105	11.8965	11.8965	11.7105	11.8965
	BHS	1	0	0	4	imortneo	Neonatal mortality rate	5.78608	5.78608	5.78608	5.78608	5.78608	5.78608
	BHS	1	0	0	5	iavdalys_who	DALYs lost (per 100000)	10797.4	10797.4	10797.4	8714.25	8524.11	8714.25
	BHS	1	0	0	6	idaly_ncd	DALYs lost NCDs (per 100000)	9380.31	9380.31	9380.31	7235.03	7235.03	7235.03
	BHS	1	0	0	7	idaly_mat	DALYs lost maternal causes (per 100000)	58.3863	58.3267	58.3863	58.3863	58.3267	58.3863
	BHS	1	0	0	8	idaly_neo	DALYs lost neonatal causes (per 100000)	434.964	432.137	434.047	434.964	432.137	434.047
	BHS	1	0	0	9	avbirthealtstaff	Births attended by skilled health staff	1.23437	1.23437	1.23437	1.23437	1.23437	1.23437
	BHS	1	0	0	10	avimmudpt	DPT immunization DPT (%)	6.16	6.16	6.16	6.16	6.16	6.16
	BHS	1	0	0	11	sba_wealth_ineq	Ratio skilled birth attendance poor/rich
	BHS	1	0	0	12	sba_rural_ineq	Ratio skilled birth attendance rural/urban
	BHS	1	0	0	13	who_cov	UHC service coverage index	9.83373	9.70698	9.79125	9.83373	9.70698	9.79125
	BHS	1	0	0	14	who_cov_ser_cap	UHC index sub service capacity	23.0387	23.0042	23.0387	23.0387	23.0042	23.0387
	BHS	1	0	0	15	who_cov_ncd	UHC index sub NCDs	19.1972	19.1972	19.1972	19.1972	19.1972	19.1972
	BHS	1	0	0	16	who_cov_repro	UHC index sub RMNC health	7.70235	6.37991	7.42516	7.70235	6.37991	7.42516
	BHS	1	0	0	17	who_cov_infec	UHC index sub infectious diseases	5.42462	4.04004	5.12153	5.42462	4.04004	5.12153
	BIH	0	0	1	1	avle	Life expectancy at birth	3.06895	3.06391	3.04389	0.618554	0.618554	0.618554
	BIH	0	0	1	2	halebirth	HALE at birth	2.62633	2.62633	2.62633	1.05712	1.05712	1.05712
	BIH	0	0	1	3	iavmortund5	Under-5 mortality rate	2.55555	2.63287	2.61249	0	0	0
	BIH	0	0	1	4	imortneo	Neonatal mortality rate	3.02675	3.02675	3.02675	0.394575	0.394575	0.394575
	BIH	0	0	1	5	iavdalys_who	DALYs lost (per 100000)	12746.8	12746.8	12746.8	4736.2	4736.2	4736.2
	BIH	0	0	1	6	idaly_ncd	DALYs lost NCDs (per 100000)	14135.3	14135.3	14135.3	4919.45	4919.45	4919.45
	BIH	0	0	1	7	idaly_mat	DALYs lost maternal causes (per 100000)	0	0	0	0	0	0
	BIH	0	0	1	8	idaly_neo	DALYs lost neonatal causes (per 100000)	88.9178	88.7991	88.7042	22.7323	22.7323	22.7323
	BIH	0	0	1	9	avbirthealtstaff	Births attended by skilled health staff	0.0998987	0.0998987	0.0998987	0	0	0
	BIH	0	0	1	10	avimmudpt	DPT immunization DPT (%)	17.5491	17.5491	17.5491	16.672	16.672	16.672
	BIH	0	0	1	11	sba_wealth_ineq	Ratio skilled birth attendance poor/rich	0.0100691	0.009978	0.00913531	0.0011487	0.0011487	0.0011487
	BIH	0	0	1	12	sba_rural_ineq	Ratio skilled birth attendance rural/urban	0.018612	0.0189938	0.0189496	0.00398874	0.00398874	0.00398874
	BIH	0	0	1	13	who_cov	UHC service coverage index	12.7033	12.6948	12.6903	9.35157	9.35157	9.35157
	BIH	0	0	1	14	who_cov_ser_cap	UHC index sub service capacity	20.7737	21.0923	21.0212	16.4741	16.4741	16.4741
	BIH	0	0	1	15	who_cov_ncd	UHC index sub NCDs	19.9046	19.9046	19.9046	17.0355	17.0355	17.0355
	BIH	0	0	1	16	who_cov_repro	UHC index sub RMNC health	19.5083	19.5549	19.4631	15.8431	15.8431	15.8431
	BIH	0	0	1	17	who_cov_infec	UHC index sub infectious diseases	4.1755	4.29343	4.05049	1.04433	1.04433	1.04433
	BLR	0	0	1	1	avle	Life expectancy at birth	5.60351	5.58792	5.5779	3.69915	3.71551	3.71824
	BLR	0	0	1	2	halebirth	HALE at birth	4.37518	4.37518	4.37518	3.19046	3.19046	3.19046
	BLR	0	0	1	3	iavmortund5	Under-5 mortality rate	0	0	0	0	0	0
	BLR	0	0	1	4	imortneo	Neonatal mortality rate	0	0	0	0	0	0
	BLR	0	0	1	5	iavdalys_who	DALYs lost (per 100000)	15587.2	15587.2	15587.2	9178.69	9178.69	9178.69
	BLR	0	0	1	6	idaly_ncd	DALYs lost NCDs (per 100000)	15929.3	15929.3	15929.3	7982.83	7982.83	7982.83
	BLR	0	0	1	7	idaly_mat	DALYs lost maternal causes (per 100000)	6.11452	6.25755	6.46018	4.54119	5.7927	6.28139
	BLR	0	0	1	8	idaly_neo	DALYs lost neonatal causes (per 100000)	0	0	0	0	0	0
	BLR	0	0	1	9	avbirthealtstaff	Births attended by skilled health staff	0.0998987	0.0998987	0.0998987	0.015184	0.0439383	0.0437477
	BLR	0	0	1	10	avimmudpt	DPT immunization DPT (%)	1.18545	1.18545	1.18545	0.246033	0.272714	0.279598
	BLR	0	0	1	11	sba_wealth_ineq	Ratio skilled birth attendance poor/rich	0.0118826	0.0117589	0.0114665	0.00548237	0.00707639	0.00663781
	BLR	0	0	1	12	sba_rural_ineq	Ratio skilled birth attendance rural/urban	0.019517	0.0198955	0.019868	0.0104984	0.0151433	0.015026
	BLR	0	0	1	13	who_cov	UHC service coverage index	7.79105	7.78592	7.78458	4.01934	4.13498	4.00971
	BLR	0	0	1	14	who_cov_ser_cap	UHC index sub service capacity	9.82222	10.1915	10.1657	5.12288	6.07561	6.07522
	BLR	0	0	1	15	who_cov_ncd	UHC index sub NCDs	20.4865	20.4865	20.4865	18.2762	18.2762	18.2762
	BLR	0	0	1	16	who_cov_repro	UHC index sub RMNC health	0	0	0	0	0	0
	BLR	0	0	1	17	who_cov_infec	UHC index sub infectious diseases	9.54811	9.57926	9.51101	7.13125	8.16728	8.29279
	BLZ	1	0	1	1	avle	Life expectancy at birth	3.03282	3.7236	3.59277	1.91143	1.91992	1.91992
	BLZ	1	0	1	2	halebirth	HALE at birth	2.33936	2.99433	3.35979	1.32936	1.4109	1.42318
	BLZ	1	0	1	3	iavmortund5	Under-5 mortality rate	4.87321	6.51262	6.53478	2.57828	2.52507	2.52625
	BLZ	1	0	1	4	imortneo	Neonatal mortality rate	4.5598	5.03181	5.04876	4.22906	4.22906	4.22906
	BLZ	1	0	1	5	iavdalys_who	DALYs lost (per 100000)	2943.1	5102.62	3902.52	2845.82	4109.81	3688.46
	BLZ	1	0	1	6	idaly_ncd	DALYs lost NCDs (per 100000)	3650.49	4064.86	4064.86	2641.7	2641.7	2641.7
	BLZ	1	0	1	7	idaly_mat	DALYs lost maternal causes (per 100000)	74.4963	83.1005	84.6248	69.691	70.5365	70.5604
	BLZ	1	0	1	8	idaly_neo	DALYs lost neonatal causes (per 100000)	832.196	1002.21	1009.88	780.093	796.655	816.583
	BLZ	1	0	1	9	avbirthealtstaff	Births attended by skilled health staff	4.62381	4.62381	4.62381	4.62381	4.62381	4.62381
	BLZ	1	0	1	10	avimmudpt	DPT immunization DPT (%)	4.56727	4.56727	4.56727	4.53058	4.53058	4.53058
	BLZ	1	0	1	11	sba_wealth_ineq	Ratio skilled birth attendance poor/rich	0.0611398	0.062071	0.0622474	0.060835	0.0610337	0.0610791
	BLZ	1	0	1	12	sba_rural_ineq	Ratio skilled birth attendance rural/urban	0.0354264	0.0356229	0.0354245	0.0351225	0.0351225	0.0351225
	BLZ	1	0	1	13	who_cov	UHC service coverage index	7.23733	8.78735	8.80549	6.41245	6.639	6.639
	BLZ	1	0	1	14	who_cov_ser_cap	UHC index sub service capacity	22.7584	23.7927	23.785	21.4729	21.4729	21.4729
	BLZ	1	0	1	15	who_cov_ncd	UHC index sub NCDs	11.4231	11.9503	11.7902	10.4104	10.4104	10.4104
	BLZ	1	0	1	16	who_cov_repro	UHC index sub RMNC health	5.08808	5.83057	5.74473	3.98495	3.98495	3.98495
	BLZ	1	0	1	17	who_cov_infec	UHC index sub infectious diseases	11.3704	11.3973	11.5484	11.1966	11.1966	11.1966
	BOL	1	0	1	1	avle	Life expectancy at birth	6.52148	7.20406	6.85963	4.94377	4.94377	4.94377
	BOL	1	0	1	2	halebirth	HALE at birth	5.34752	5.99656	5.85513	3.96219	3.97117	3.97117
	BOL	1	0	1	3	iavmortund5	Under-5 mortality rate	20.8885	21.7452	21.7004	17.9396	17.9017	17.8975
	BOL	1	0	1	4	imortneo	Neonatal mortality rate	11.2004	11.6293	11.5944	10.5853	10.5853	10.5853
	BOL	1	0	1	5	iavdalys_who	DALYs lost (per 100000)	8953.14	10964.9	9578.59	8527.04	9048	9048
	BOL	1	0	1	6	idaly_ncd	DALYs lost NCDs (per 100000)	6248.86	6371.11	6371.11	4878.67	4878.67	4878.67
	BOL	1	0	1	7	idaly_mat	DALYs lost maternal causes (per 100000)	280.994	287.733	287.78	274.517	274.897	274.909
	BOL	1	0	1	8	idaly_neo	DALYs lost neonatal causes (per 100000)	2726.11	2847.46	2845.95	2604.02	2657.93	2657.93
	BOL	1	0	1	9	avbirthealtstaff	Births attended by skilled health staff	11.6288	11.6288	11.6288	11.6288	11.6288	11.6288
	BOL	1	0	1	10	avimmudpt	DPT immunization DPT (%)	13.0044	13.0044	13.0044	13.0044	13.0044	13.0044
	BOL	1	0	1	11	sba_wealth_ineq	Ratio skilled birth attendance poor/rich	0.226466	0.22658	0.22658	0.226388	0.226415	0.226415
	BOL	1	0	1	12	sba_rural_ineq	Ratio skilled birth attendance rural/urban	0.251717	0.252054	0.25188	0.251533	0.251533	0.251533
	BOL	1	0	1	13	who_cov	UHC service coverage index	9.41452	10.8291	10.4037	7.31447	7.41	7.41
	BOL	1	0	1	14	who_cov_ser_cap	UHC index sub service capacity	21.5921	22.3178	22.2145	19.1687	19.1687	19.1687
	BOL	1	0	1	15	who_cov_ncd	UHC index sub NCDs	6.8845	7.73146	7.24436	4.90369	4.90369	4.90369
	BOL	1	0	1	16	who_cov_repro	UHC index sub RMNC health	13.9028	14.0379	13.7261	12.1846	12.1846	12.1846
	BOL	1	0	1	17	who_cov_infec	UHC index sub infectious diseases	16.1858	16.2656	16.3394	15.8948	15.8948	15.8948
	BRA	1	0	1	1	avle	Life expectancy at birth	4.2906	4.21327	4.28751	4.20509	4.20068	4.20509
	BRA	1	0	1	2	halebirth	HALE at birth	4.48474	4.48474	4.48474	4.43922	4.43922	4.43922
	BRA	1	0	1	3	iavmortund5	Under-5 mortality rate	12.0469	10.6394	12.1763	9.9916	9.54563	9.9916
	BRA	1	0	1	4	imortneo	Neonatal mortality rate	7.95954	7.00925	7.95954	6.82237	6.78133	6.82237
	BRA	1	0	1	5	iavdalys_who	DALYs lost (per 100000)	10346.5	10346.5	10346.5	7299.28	7219.7	7299.28
	BRA	1	0	1	6	idaly_ncd	DALYs lost NCDs (per 100000)	8522.81	8522.81	8522.81	5590.39	5590.39	5590.39
	BRA	1	0	1	7	idaly_mat	DALYs lost maternal causes (per 100000)	59.0888	55.3659	59.0888	59.0888	55.3659	59.0888
	BRA	1	0	1	8	idaly_neo	DALYs lost neonatal causes (per 100000)	1282	1232.29	1281.74	1233.87	1227.97	1233.87
	BRA	1	0	1	9	avbirthealtstaff	Births attended by skilled health staff	1.30258	1.30258	1.30258	1.30258	1.30258	1.30258
	BRA	1	0	1	10	avimmudpt	DPT immunization DPT (%)	11.1451	11.1451	11.1451	11.1451	11.1451	11.1451
	BRA	1	0	1	11	sba_wealth_ineq	Ratio skilled birth attendance poor/rich	0.196814	0.193718	0.19629	0.194677	0.193	0.194641
	BRA	1	0	1	12	sba_rural_ineq	Ratio skilled birth attendance rural/urban	0.167547	0.167353	0.167796	0.166822	0.166822	0.166822
	BRA	1	0	1	13	who_cov	UHC service coverage index	4.41645	4.32948	4.39607	4.3197	4.3197	4.3197
	BRA	1	0	1	14	who_cov_ser_cap	UHC index sub service capacity	3.87381	2.96326	4.23353	2.38117	2.38117	2.38117
	BRA	1	0	1	15	who_cov_ncd	UHC index sub NCDs	18.296	18.296	18.296	18.1265	18.1265	18.1265
	BRA	1	0	1	16	who_cov_repro	UHC index sub RMNC health	12.5275	11.5308	12.4608	10.7205	10.7089	10.7205
	BRA	1	0	1	17	who_cov_infec	UHC index sub infectious diseases	3.32244	2.29954	3.19996	2.61392	1.75709	2.61392
	BRB	1	0	0	1	avle	Life expectancy at birth	3.32726	3.25663	3.26017	2.13987	2.10948	2.16177
	BRB	1	0	0	2	halebirth	HALE at birth	2.54057	2.54057	2.54057	1.86455	1.86455	1.86455
	BRB	1	0	0	3	iavmortund5	Under-5 mortality rate	9.59244	7.75153	8.14979	8.36268	7.26965	7.98801
	BRB	1	0	0	4	imortneo	Neonatal mortality rate	7.42827	6.01947	6.3236	6.77282	5.67222	6.20704
	BRB	1	0	0	5	iavdalys_who	DALYs lost (per 100000)	11584.4	11584.4	11584.4	5018.58	5000.42	5028.91
	BRB	1	0	0	6	idaly_ncd	DALYs lost NCDs (per 100000)	12406.5	12406.5	12406.5	4614.96	4614.96	4614.96
	BRB	1	0	0	7	idaly_mat	DALYs lost maternal causes (per 100000)	28.7246	26.0791	26.6034	28.7246	25.245	26.3294
	BRB	1	0	0	8	idaly_neo	DALYs lost neonatal causes (per 100000)	636.031	562.802	579.46	606.137	562.802	579.46
	BRB	1	0	0	9	avbirthealtstaff	Births attended by skilled health staff	1.20999	1.20999	1.20999	1.17181	1.13156	1.15045
	BRB	1	0	0	10	avimmudpt	DPT immunization DPT (%)	4.92687	4.92687	4.92687	4.81073	4.79394	4.80157
	BRB	1	0	0	11	sba_wealth_ineq	Ratio skilled birth attendance poor/rich	0.00799084	0.00477517	0.00534308	0.00321412	0.00122613	0.00196975
	BRB	1	0	0	12	sba_rural_ineq	Ratio skilled birth attendance rural/urban	0	0	0	0	0	0
	BRB	1	0	0	13	who_cov	UHC service coverage index	5.61343	5.57004	5.57565	3.34147	3.59997	3.5751
	BRB	1	0	0	14	who_cov_ser_cap	UHC index sub service capacity	14.7566	14.4123	14.5103	12.4602	12.0464	12.3036
	BRB	1	0	0	15	who_cov_ncd	UHC index sub NCDs	17.4548	17.4548	17.4548	14.7677	14.7677	14.7677
	BRB	1	0	0	16	who_cov_repro	UHC index sub RMNC health	4.42188	3.38911	3.26104	2.928	1.68677	2.02518
	BRB	1	0	0	17	who_cov_infec	UHC index sub infectious diseases	7.31133	6.61642	6.90853	5.56027	2.94628	4.42953
	BTN	0	0	1	1	avle	Life expectancy at birth	3.79643	5.00724	4.57361	3.79643	5.00724	4.57361
	BTN	0	0	1	2	halebirth	HALE at birth	3.5662	4.69138	4.69291	3.5662	4.69138	4.51504
	BTN	0	0	1	3	iavmortund5	Under-5 mortality rate	19.8627	22.9548	22.7591	19.8627	21.0563	21.019
	BTN	0	0	1	4	imortneo	Neonatal mortality rate	11.9675	12.7171	12.565	11.9675	12.3491	12.2181
	BTN	0	0	1	5	iavdalys_who	DALYs lost (per 100000)	4598.01	7278.31	5786.87	3865.59	6278.95	5119.33
	BTN	0	0	1	6	idaly_ncd	DALYs lost NCDs (per 100000)	4513.77	5090.42	5090.42	2541.35	3228.65	3228.65
	BTN	0	0	1	7	idaly_mat	DALYs lost maternal causes (per 100000)	212.646	227.231	227.136	212.646	223.973	223.586
	BTN	0	0	1	8	idaly_neo	DALYs lost neonatal causes (per 100000)	2567.92	2819.06	2785.55	2558.96	2771.58	2726.11
	BTN	0	0	1	9	avbirthealtstaff	Births attended by skilled health staff	6.18176	6.18176	6.18176	5.94321	6.18176	6.18176
	BTN	0	0	1	10	avimmudpt	DPT immunization DPT (%)	1.03306	1.18545	1.18545	1.03306	1.18545	1.18545
	BTN	0	0	1	11	sba_wealth_ineq	Ratio skilled birth attendance poor/rich	0.230151	0.230373	0.230356	0.228761	0.230316	0.230307
	BTN	0	0	1	12	sba_rural_ineq	Ratio skilled birth attendance rural/urban	0.243411	0.243571	0.243344	0.243411	0.243571	0.243344
	BTN	0	0	1	13	who_cov	UHC service coverage index	9.91127	12.228	11.7534	9.69298	12.228	11.7534
	BTN	0	0	1	14	who_cov_ser_cap	UHC index sub service capacity	20.4832	22.9401	22.8183	19.3412	21.7425	21.7096
	BTN	0	0	1	15	who_cov_ncd	UHC index sub NCDs	18.9886	19.5211	19.2667	18.9149	19.5211	19.2667
	BTN	0	0	1	16	who_cov_repro	UHC index sub RMNC health	0.928578	2.78219	2.39391	0.561159	2.54426	2.39391
	BTN	0	0	1	17	who_cov_infec	UHC index sub infectious diseases	15.8644	16.0864	16.0436	15.7091	15.9909	15.9438
	BWA	0	0	1	1	avle	Life expectancy at birth	14.161	14.1664	14.182	14.161	14.1664	14.1801
	BWA	0	0	1	2	halebirth	HALE at birth	12.4153	12.4153	12.4153	12.4153	12.4153	12.4153
	BWA	0	0	1	3	iavmortund5	Under-5 mortality rate	41.1454	41.8452	42.4418	40.0028	40.149	40.4198
	BWA	0	0	1	4	imortneo	Neonatal mortality rate	20.1962	20.6732	21.0658	19.8792	19.8792	19.8792
	BWA	0	0	1	5	iavdalys_who	DALYs lost (per 100000)	19291.6	19291.6	19291.6	19289.6	19289.6	19289.6
	BWA	0	0	1	6	idaly_ncd	DALYs lost NCDs (per 100000)	6010.39	6010.39	6010.39	5594.54	5594.54	5594.54
	BWA	0	0	1	7	idaly_mat	DALYs lost maternal causes (per 100000)	159.486	160.789	162.961	159.486	160.789	162.961
	BWA	0	0	1	8	idaly_neo	DALYs lost neonatal causes (per 100000)	3287.98	3307.32	3327.38	3260.37	3277.78	3277.78
	BWA	0	0	1	9	avbirthealtstaff	Births attended by skilled health staff	0.26596	0.26596	0.26596	0.26596	0.26596	0.26596
	BWA	0	0	1	10	avimmudpt	DPT immunization DPT (%)	3.83839	3.83839	3.83839	3.83839	3.83839	3.83839
	BWA	0	0	1	11	sba_wealth_ineq	Ratio skilled birth attendance poor/rich
	BWA	0	0	1	12	sba_rural_ineq	Ratio skilled birth attendance rural/urban
	BWA	0	0	1	13	who_cov	UHC service coverage index	17.5421	17.5498	17.5627	17.5311	17.5311	17.5311
	BWA	0	0	1	14	who_cov_ser_cap	UHC index sub service capacity	23.8355	23.947	24.0533	23.7702	23.7702	23.7702
	BWA	0	0	1	15	who_cov_ncd	UHC index sub NCDs	19.3107	19.3107	19.3107	19.3107	19.3107	19.3107
	BWA	0	0	1	16	who_cov_repro	UHC index sub RMNC health	21.6685	21.739	21.9256	21.1298	21.1298	21.1298
	BWA	0	0	1	17	who_cov_infec	UHC index sub infectious diseases	7.57965	7.75628	8.01865	7.57965	7.75628	7.87048
	CHL	1	1	0	1	avle	Life expectancy at birth	0.000162047	0.000162047	0.000162047	0	0	0
	CHL	1	1	0	2	halebirth	HALE at birth	0.465278	0.465278	0.465278	0.0200165	0.0200165	0.0200165
	CHL	1	1	0	3	iavmortund5	Under-5 mortality rate	4.17047	4.17047	4.17047	4.17047	4.17047	4.17047
	CHL	1	1	0	4	imortneo	Neonatal mortality rate	3.47772	3.47772	3.47772	3.47772	3.47772	3.47772
	CHL	1	1	0	5	iavdalys_who	DALYs lost (per 100000)	5765.99	5765.99	5765.99	0	0	0
	CHL	1	1	0	6	idaly_ncd	DALYs lost NCDs (per 100000)	7486.51	7486.51	7486.51	888.987	888.987	888.987
	CHL	1	1	0	7	idaly_mat	DALYs lost maternal causes (per 100000)	17.6446	17.6446	17.6446	17.6446	17.6446	17.6446
	CHL	1	1	0	8	idaly_neo	DALYs lost neonatal causes (per 100000)	136.843	134.785	135.212	136.843	134.785	135.212
	CHL	1	1	0	9	avbirthealtstaff	Births attended by skilled health staff	0.239422	0.239422	0.239422	0.231401	0.231401	0.231401
	CHL	1	1	0	10	avimmudpt	DPT immunization DPT (%)	3.83839	3.83839	3.83839	3.83839	3.83839	3.83839
	CHL	1	1	0	11	sba_wealth_ineq	Ratio skilled birth attendance poor/rich
	CHL	1	1	0	12	sba_rural_ineq	Ratio skilled birth attendance rural/urban
	CHL	1	1	0	13	who_cov	UHC service coverage index	1.71357	1.59476	1.61844	1.71357	1.59476	1.61844
	CHL	1	1	0	14	who_cov_ser_cap	UHC index sub service capacity	8.32818	8.32818	8.32818	7.97256	7.97256	7.97256
	CHL	1	1	0	15	who_cov_ncd	UHC index sub NCDs	17.7764	17.7764	17.7764	16.1976	16.1976	16.1976
	CHL	1	1	0	16	who_cov_repro	UHC index sub RMNC health	2.48296	2.39008	2.17579	2.48296	2.39008	2.17579
	CHL	1	1	0	17	who_cov_infec	UHC index sub infectious diseases	3.15527	3.06493	2.84303	3.15527	3.06493	2.84303
	CHN	0	0	1	1	avle	Life expectancy at birth	2.55567	2.54047	2.53848	1.88955	1.92288	1.937
	CHN	0	0	1	2	halebirth	HALE at birth	1.28776	1.28776	1.28776	0.927915	0.927915	0.927915
	CHN	0	0	1	3	iavmortund5	Under-5 mortality rate	3.20304	3.06705	3.22802	2.7742	2.74816	2.78749
	CHN	0	0	1	4	imortneo	Neonatal mortality rate	1.46525	1.2047	1.32771	1.46525	1.13855	1.23147
	CHN	0	0	1	5	iavdalys_who	DALYs lost (per 100000)	7397.16	7424.81	6795.68	1803.88	1896.79	1907.52
	CHN	0	0	1	6	idaly_ncd	DALYs lost NCDs (per 100000)	9300.29	9300.29	9300.29	3753.21	3753.21	3753.21
	CHN	0	0	1	7	idaly_mat	DALYs lost maternal causes (per 100000)	0	0	0	0	0	0
	CHN	0	0	1	8	idaly_neo	DALYs lost neonatal causes (per 100000)	134.712	111.872	119.689	99.1658	111.872	119.689
	CHN	0	0	1	9	avbirthealtstaff	Births attended by skilled health staff	0.0998987	0.0998987	0.0998987	0.0596999	0.0585804	0.0676193
	CHN	0	0	1	10	avimmudpt	DPT immunization DPT (%)	0	0	0	0	0	0
	CHN	0	0	1	11	sba_wealth_ineq	Ratio skilled birth attendance poor/rich
	CHN	0	0	1	12	sba_rural_ineq	Ratio skilled birth attendance rural/urban
	CHN	0	0	1	13	who_cov	UHC service coverage index	0	0	0	0	0	0
	CHN	0	0	1	14	who_cov_ser_cap	UHC index sub service capacity	0	0	0	0	0	0
	CHN	0	0	1	15	who_cov_ncd	UHC index sub NCDs	15.3012	15.3012	15.3012	13.7321	13.7321	13.7321
	CHN	0	0	1	16	who_cov_repro	UHC index sub RMNC health	1.59971	0.267218	0	0.194523	0	0
	CHN	0	0	1	17	who_cov_infec	UHC index sub infectious diseases	5.31599	4.63824	5.01392	3.00923	2.257	3.09367
	CMR	0	0	1	1	avle	Life expectancy at birth	10.3852	5.37632	10.3502	8.80889	5.37632	8.80889
	CMR	0	0	1	2	halebirth	HALE at birth	8.63331	4.27406	8.61398	7.3943	4.27406	7.32274
	CMR	0	0	1	3	iavmortund5	Under-5 mortality rate	56.9292	27.4585	46.044	56.9292	27.4585	39.8598
	CMR	0	0	1	4	imortneo	Neonatal mortality rate	19.3897	4.01255	8.67055	19.3897	4.01255	6.86672
	CMR	0	0	1	5	iavdalys_who	DALYs lost (per 100000)	16034.9	12557.2	16007.4	14717.7	11278.9	13858
	CMR	0	0	1	6	idaly_ncd	DALYs lost NCDs (per 100000)	784.069	0	0	736.426	0	0
	CMR	0	0	1	7	idaly_mat	DALYs lost maternal causes (per 100000)	534.656	96.179	443.361	534.656	96.179	352.723
	CMR	0	0	1	8	idaly_neo	DALYs lost neonatal causes (per 100000)	3560.55	1368.68	2384.09	3560.55	1368.68	1274.04
	CMR	0	0	1	9	avbirthealtstaff	Births attended by skilled health staff	14.9845	0	3.5242	14.9845	0	3.5242
	CMR	0	0	1	10	avimmudpt	DPT immunization DPT (%)	19.0424	13.59	19.041	18.2452	10.5539	18.06
	CMR	0	0	1	11	sba_wealth_ineq	Ratio skilled birth attendance poor/rich	0.197726	0	0.129746	0.197726	0	0.129746
	CMR	0	0	1	12	sba_rural_ineq	Ratio skilled birth attendance rural/urban	0.207452	0	0.164622	0.207452	0	0.164622
	CMR	0	0	1	13	who_cov	UHC service coverage index	8.75203	3.32779	7.09598	8.75203	3.32779	3.99257
	CMR	0	0	1	14	who_cov_ser_cap	UHC index sub service capacity	13.0569	8.34607	12.5253	13.0569	8.22436	12.3122
	CMR	0	0	1	15	who_cov_ncd	UHC index sub NCDs	11.1738	3.15395	6.89528	11.0337	3.15395	6.89528
	CMR	0	0	1	16	who_cov_repro	UHC index sub RMNC health	16.2745	6.1126	11.7992	16.2745	6.1126	10.2179
	CMR	0	0	1	17	who_cov_infec	UHC index sub infectious diseases	7.90342	4.49169	1.0664	7.90342	4.49169	0
	COG	0	0	1	1	avle	Life expectancy at birth	6.38312	8.61291	8.61956	6.38312	8.3258	8.3258
	COG	0	0	1	2	halebirth	HALE at birth	5.39767	7.23713	7.29088	5.39767	6.98451	6.98451
	COG	0	0	1	3	iavmortund5	Under-5 mortality rate	25.3664	20.8817	21.3393	25.3664	20.8817	21.3393
	COG	0	0	1	4	imortneo	Neonatal mortality rate	9.57881	4.25433	4.20076	9.57881	4.25433	4.20076
	COG	0	0	1	5	iavdalys_who	DALYs lost (per 100000)	7488.32	11872	11799.4	7488.32	11678	11678.9
	COG	0	0	1	6	idaly_ncd	DALYs lost NCDs (per 100000)	1203.43	2288.34	1955.96	1203.43	2137.59	1885.48
	COG	0	0	1	7	idaly_mat	DALYs lost maternal causes (per 100000)	336.055	369.71	386.736	336.055	369.71	386.736
	COG	0	0	1	8	idaly_neo	DALYs lost neonatal causes (per 100000)	2014.86	1565.48	1614.26	2014.86	1565.48	1614.26
	COG	0	0	1	9	avbirthealtstaff	Births attended by skilled health staff
	COG	0	0	1	10	avimmudpt	DPT immunization DPT (%)	15.9352	17.8056	17.8182	15.9352	17.7286	17.7286
	COG	0	0	1	11	sba_wealth_ineq	Ratio skilled birth attendance poor/rich	0	0	0	0	0	0
	COG	0	0	1	12	sba_rural_ineq	Ratio skilled birth attendance rural/urban	0.0348394	0.0585639	0.0595625	0.0348394	0.0585639	0.0595625
	COG	0	0	1	13	who_cov	UHC service coverage index	8.52951	13.2871	13.0808	8.52951	13.2871	13.0808
	COG	0	0	1	14	who_cov_ser_cap	UHC index sub service capacity	10.4282	16.1156	16.5556	10.4282	16.1156	16.5556
	COG	0	0	1	15	who_cov_ncd	UHC index sub NCDs	12.8294	12.8708	12.8078	12.8294	12.8708	12.8078
	COG	0	0	1	16	who_cov_repro	UHC index sub RMNC health	13.3834	15.7081	14.4652	13.3834	15.7081	14.4652
	COG	0	0	1	17	who_cov_infec	UHC index sub infectious diseases	13.0677	17.2496	17.1621	13.0677	17.0749	17.0441
	COL	1	1	1	1	avle	Life expectancy at birth	0	0	0	0	0	0
	COL	1	1	1	2	halebirth	HALE at birth	0.195668	0.195668	0.195668	0.195668	0.195668	0.195668
	COL	1	1	1	3	iavmortund5	Under-5 mortality rate	10.8895	11.0276	11.1265	9.15249	9.18444	9.18444
	COL	1	1	1	4	imortneo	Neonatal mortality rate	6.53859	6.53859	6.53859	5.54405	5.54405	5.54405
	COL	1	1	1	5	iavdalys_who	DALYs lost (per 100000)	5374.01	5374.01	5374.01	2366.12	2386.58	2386.58
	COL	1	1	1	6	idaly_ncd	DALYs lost NCDs (per 100000)	4701.59	4701.59	4701.59	2111.71	2111.71	2111.71
	COL	1	1	1	7	idaly_mat	DALYs lost maternal causes (per 100000)	69.2073	70.0768	70.0768	69.2073	70.0768	70.0768
	COL	1	1	1	8	idaly_neo	DALYs lost neonatal causes (per 100000)	818.084	818.284	818.491	775.606	778.109	778.109
	COL	1	1	1	9	avbirthealtstaff	Births attended by skilled health staff	1.69042	1.69042	1.69042	1.69042	1.69042	1.69042
	COL	1	1	1	10	avimmudpt	DPT immunization DPT (%)	6.50505	6.50505	6.50505	6.50505	6.50505	6.50505
	COL	1	1	1	11	sba_wealth_ineq	Ratio skilled birth attendance poor/rich	0.106937	0.107726	0.10793	0.105736	0.106238	0.106302
	COL	1	1	1	12	sba_rural_ineq	Ratio skilled birth attendance rural/urban	0.105171	0.10559	0.105701	0.104676	0.104676	0.104676
	COL	1	1	1	13	who_cov	UHC service coverage index	2.54751	2.55291	2.56361	2.50509	2.50509	2.50509
	COL	1	1	1	14	who_cov_ser_cap	UHC index sub service capacity	11.4498	12.1336	12.1336	10.6904	10.6904	10.6904
	COL	1	1	1	15	who_cov_ncd	UHC index sub NCDs	9.32285	9.32285	9.32285	9.32285	9.32285	9.32285
	COL	1	1	1	16	who_cov_repro	UHC index sub RMNC health	8.09512	8.35074	8.35809	6.56457	6.56457	6.56457
	COL	1	1	1	17	who_cov_infec	UHC index sub infectious diseases	10.2795	10.5349	10.4929	10.2333	10.2333	10.2333
	COM	0	0	1	1	avle	Life expectancy at birth	5.82458	5.62527	5.71301	1.50171	1.03371	1.50889
	COM	0	0	1	2	halebirth	HALE at birth	4.39381	4.20154	4.32557	0.744446	0.350534	0.763155
	COM	0	0	1	3	iavmortund5	Under-5 mortality rate	46.4974	34.9276	36.2425	45.2567	21.6081	22.3652
	COM	0	0	1	4	imortneo	Neonatal mortality rate	22.9799	12.9481	14.0107	22.4459	10.3375	9.29023
	COM	0	0	1	5	iavdalys_who	DALYs lost (per 100000)	9148.57	8969.26	9029.2	4371.31	0	1530.63
	COM	0	0	1	6	idaly_ncd	DALYs lost NCDs (per 100000)	3164.54	2435.14	2293.32	1022.91	383.788	371.079
	COM	0	0	1	7	idaly_mat	DALYs lost maternal causes (per 100000)	210.015	117.44	161.909	141.305	0	0
	COM	0	0	1	8	idaly_neo	DALYs lost neonatal causes (per 100000)	3893.75	2719.71	2860.73	3815.65	1906.35	498.689
	COM	0	0	1	9	avbirthealtstaff	Births attended by skilled health staff
	COM	0	0	1	10	avimmudpt	DPT immunization DPT (%)	6.62973	6.57566	6.61961	3.1145	1.10587	3.1145
	COM	0	0	1	11	sba_wealth_ineq	Ratio skilled birth attendance poor/rich	0.155243	0	0.00883195	0.150894	0	0
	COM	0	0	1	12	sba_rural_ineq	Ratio skilled birth attendance rural/urban	0.0870365	0.0412769	0.0497396	0.0807683	0.0327258	0.0417529
	COM	0	0	1	13	who_cov	UHC service coverage index	10.7465	10.1379	10.455	10.5631	8.29239	5.35849
	COM	0	0	1	14	who_cov_ser_cap	UHC index sub service capacity	14.3105	13.3052	14.5188	14.3013	12.8072	14.2683
	COM	0	0	1	15	who_cov_ncd	UHC index sub NCDs	8.17275	7.40886	7.43042	6.82403	6.79101	6.82403
	COM	0	0	1	16	who_cov_repro	UHC index sub RMNC health	16.3147	14.5868	13.7859	15.9196	11.9586	10.6517
	COM	0	0	1	17	who_cov_infec	UHC index sub infectious diseases	12.8353	15.1277	14.0864	12.2478	10.7457	7.49872
	CPV	0	0	1	1	avle	Life expectancy at birth	1.91736	2.65511	2.41275	1.23496	1.23496	1.23496
	CPV	0	0	1	2	halebirth	HALE at birth	1.2621	1.96373	2.08022	0.671652	0.765661	0.752278
	CPV	0	0	1	3	iavmortund5	Under-5 mortality rate	5.61098	9.12429	8.40124	5.11479	4.31229	3.6094
	CPV	0	0	1	4	imortneo	Neonatal mortality rate	5.16619	5.71304	5.45755	5.09257	4.704	4.39831
	CPV	0	0	1	5	iavdalys_who	DALYs lost (per 100000)	1699.94	3618.86	2516.83	1322.02	2342.84	2104.07
	CPV	0	0	1	6	idaly_ncd	DALYs lost NCDs (per 100000)	3770.61	4449.22	4449.22	1849.89	1849.89	1849.89
	CPV	0	0	1	7	idaly_mat	DALYs lost maternal causes (per 100000)	56.7802	72.001	71.6913	54.7913	59.3825	59.3825
	CPV	0	0	1	8	idaly_neo	DALYs lost neonatal causes (per 100000)	1170.4	1411.68	1386.47	1123.14	1090.06	1093.75
	CPV	0	0	1	9	avbirthealtstaff	Births attended by skilled health staff	6.04903	6.14269	6.14269	5.61628	6.01679	6.01679
	CPV	0	0	1	10	avimmudpt	DPT immunization DPT (%)	2.82763	3.09657	3.09657	2.79059	2.79059	2.79059
	CPV	0	0	1	11	sba_wealth_ineq	Ratio skilled birth attendance poor/rich	0.241887	0.242764	0.242772	0.240235	0.242019	0.242023
	CPV	0	0	1	12	sba_rural_ineq	Ratio skilled birth attendance rural/urban	0.251247	0.251038	0.250649	0.251231	0.251038	0.250591
	CPV	0	0	1	13	who_cov	UHC service coverage index	2.5452	4.58018	4.39765	2.10233	3.25322	3.20195
	CPV	0	0	1	14	who_cov_ser_cap	UHC index sub service capacity	16.9546	20.5248	20.4594	15.8038	16.823	16.823
	CPV	0	0	1	15	who_cov_ncd	UHC index sub NCDs	17.7298	18.0118	17.8318	17.303	17.303	17.303
	CPV	0	0	1	16	who_cov_repro	UHC index sub RMNC health	0.269165	2.65302	2.55882	0	0	0
	CPV	0	0	1	17	who_cov_infec	UHC index sub infectious diseases	0	0	0	0	0	0
	CRI	1	1	1	1	avle	Life expectancy at birth	0	0	0	0	0	0
	CRI	1	1	1	2	halebirth	HALE at birth	0.269668	0.269668	0.269668	0.111982	0.111982	0.111982
	CRI	1	1	1	3	iavmortund5	Under-5 mortality rate	5.27773	5.37079	5.37079	5.27773	5.37079	5.37079
	CRI	1	1	1	4	imortneo	Neonatal mortality rate	4.67586	4.67586	4.67586	4.67586	4.67586	4.67586
	CRI	1	1	1	5	iavdalys_who	DALYs lost (per 100000)	4242.92	4242.92	4242.92	0	65.6195	36.6394
	CRI	1	1	1	6	idaly_ncd	DALYs lost NCDs (per 100000)	5535.42	5535.42	5535.42	1348.55	1348.55	1348.55
	CRI	1	1	1	7	idaly_mat	DALYs lost maternal causes (per 100000)	26.5807	26.5807	26.5807	26.5807	26.5807	26.5807
	CRI	1	1	1	8	idaly_neo	DALYs lost neonatal causes (per 100000)	329.842	329.588	329.676	329.842	329.588	329.676
	CRI	1	1	1	9	avbirthealtstaff	Births attended by skilled health staff	2.91	2.91	2.91	2.91	2.91	2.91
	CRI	1	1	1	10	avimmudpt	DPT immunization DPT (%)	4.02181	4.02181	4.02181	4.02181	4.02181	4.02181
	CRI	1	1	1	11	sba_wealth_ineq	Ratio skilled birth attendance poor/rich	0.000993275	0.00125412	0.000679082	0	0	0
	CRI	1	1	1	12	sba_rural_ineq	Ratio skilled birth attendance rural/urban	0.020306	0.0205349	0.0205349	0.020306	0.0205349	0.0205349
	CRI	1	1	1	13	who_cov	UHC service coverage index	3.46542	3.44696	3.45084	3.46542	3.44696	3.45084
	CRI	1	1	1	14	who_cov_ser_cap	UHC index sub service capacity	19.4039	19.4039	19.4039	18.8371	18.8371	18.8371
	CRI	1	1	1	15	who_cov_ncd	UHC index sub NCDs	12.033	12.033	12.033	11.252	11.252	11.252
	CRI	1	1	1	16	who_cov_repro	UHC index sub RMNC health	4.08284	4.38093	4.11164	4.08284	4.30138	4.11164
	CRI	1	1	1	17	who_cov_infec	UHC index sub infectious diseases	5.28284	5.58461	5.28968	5.28284	5.58461	5.28968
	CUB	0	0	1	1	avle	Life expectancy at birth	1.50263	1.50263	1.50263	0	0	0
	CUB	0	0	1	2	halebirth	HALE at birth	1.27287	1.27287	1.27287	0.35982	0.35982	0.35982
	CUB	0	0	1	3	iavmortund5	Under-5 mortality rate	2.18112	2.18112	2.18112	2.18112	2.18112	2.18112
	CUB	0	0	1	4	imortneo	Neonatal mortality rate	0.981068	0.981068	0.981068	0.981068	0.981068	0.981068
	CUB	0	0	1	5	iavdalys_who	DALYs lost (per 100000)	10171	10171	10171	2387.09	2387.09	2387.09
	CUB	0	0	1	6	idaly_ncd	DALYs lost NCDs (per 100000)	11278.1	11278.1	11278.1	2174.87	2174.87	2174.87
	CUB	0	0	1	7	idaly_mat	DALYs lost maternal causes (per 100000)	30.0892	30.0892	30.0892	30.0892	30.0892	30.0892
	CUB	0	0	1	8	idaly_neo	DALYs lost neonatal causes (per 100000)	0	0	0	0	0	0
	CUB	0	0	1	9	avbirthealtstaff	Births attended by skilled health staff	0.0799314	0.0799314	0.0799314	0.0572223	0.0572223	0.0572223
	CUB	0	0	1	10	avimmudpt	DPT immunization DPT (%)	0	0	0	0	0	0
	CUB	0	0	1	11	sba_wealth_ineq	Ratio skilled birth attendance poor/rich	0.0146	0.0146	0.0146	0.0100177	0.0100177	0.0100177
	CUB	0	0	1	12	sba_rural_ineq	Ratio skilled birth attendance rural/urban	0.0178072	0.0178072	0.0178072	0.0178072	0.0178072	0.0178072
	CUB	0	0	1	13	who_cov	UHC service coverage index	0	0	0	0	0	0
	CUB	0	0	1	14	who_cov_ser_cap	UHC index sub service capacity	2.47542	2.47542	2.47542	0	0	0
	CUB	0	0	1	15	who_cov_ncd	UHC index sub NCDs	17.4192	17.4192	17.4192	14.2602	14.2602	14.2602
	CUB	0	0	1	16	who_cov_repro	UHC index sub RMNC health	2.2017	2.2017	2.2017	1.62984	1.62984	1.62984
	CUB	0	0	1	17	who_cov_infec	UHC index sub infectious diseases	2.96731	2.96731	2.96731	2.42936	2.42936	2.42936
	DJI	0	0	1	1	avle	Life expectancy at birth	6.87737	7.60924	7.66544	6.87737	7.27071	7.27071
	DJI	0	0	1	2	halebirth	HALE at birth	5.12331	5.8107	5.94874	5.12331	5.51303	5.52807
	DJI	0	0	1	3	iavmortund5	Under-5 mortality rate	38.8312	34.0302	35.3434	32.8546	33.9265	35.0627
	DJI	0	0	1	4	imortneo	Neonatal mortality rate	23.3233	19.3764	19.9261	17.9513	18.8322	19.4227
	DJI	0	0	1	5	iavdalys_who	DALYs lost (per 100000)	10646.3	11754.3	11695.3	10646.3	11599.6	11661.7
	DJI	0	0	1	6	idaly_ncd	DALYs lost NCDs (per 100000)	321.59	1804.99	1688.13	0	0	0
	DJI	0	0	1	7	idaly_mat	DALYs lost maternal causes (per 100000)	561.746	667.14	675.3	519.017	632.181	646.749
	DJI	0	0	1	8	idaly_neo	DALYs lost neonatal causes (per 100000)	3696.85	3191.5	3330.57	3066.35	3180.15	3303.15
	DJI	0	0	1	9	avbirthealtstaff	Births attended by skilled health staff
	DJI	0	0	1	10	avimmudpt	DPT immunization DPT (%)	14.9009	15.2381	15.275	14.9009	15.1462	15.1462
	DJI	0	0	1	11	sba_wealth_ineq	Ratio skilled birth attendance poor/rich
	DJI	0	0	1	12	sba_rural_ineq	Ratio skilled birth attendance rural/urban	0.225664	0.237495	0.238921	0.223715	0.235503	0.237194
	DJI	0	0	1	13	who_cov	UHC service coverage index	4.47519	12.5681	13.1123	4.2638	12.2635	12.767
	DJI	0	0	1	14	who_cov_ser_cap	UHC index sub service capacity	8.46789	20.2128	20.5717	8.43754	20.1694	20.4311
	DJI	0	0	1	15	who_cov_ncd	UHC index sub NCDs	5.23602	5.49258	5.48533	4.67495	5.05505	5.0453
	DJI	0	0	1	16	who_cov_repro	UHC index sub RMNC health	12.5372	14.841	14.4842	12.2253	14.841	14.4842
	DJI	0	0	1	17	who_cov_infec	UHC index sub infectious diseases	12.7186	17.4403	17.4478	12.5897	17.3082	17.3189
	DMA	0	0	1	1	avle	Life expectancy at birth	7.10686	7.11162	6.94093	6.51253	6.52023	6.52023
	DMA	0	0	1	2	halebirth	HALE at birth	6.07735	6.07735	5.98621	5.63448	5.66282	5.66282
	DMA	0	0	1	3	iavmortund5	Under-5 mortality rate	25.8816	26.3679	26.2485	24.6648	24.7261	24.7165
	DMA	0	0	1	4	imortneo	Neonatal mortality rate	23.1376	23.3217	23.2302	23.1376	22.9914	22.9088
	DMA	0	0	1	5	iavdalys_who	DALYs lost (per 100000)	13427.8	14237.4	13392.3	10653.3	11065.8	11045
	DMA	0	0	1	6	idaly_ncd	DALYs lost NCDs (per 100000)	13290.5	13290.5	13290.5	9809.03	9844.81	9844.81
	DMA	0	0	1	7	idaly_mat	DALYs lost maternal causes (per 100000)	70.3677	74.2565	73.53	69.1528	71.5885	71.7077
	DMA	0	0	1	8	idaly_neo	DALYs lost neonatal causes (per 100000)	1346.28	1361.88	1358.6	1236.74	1361.88	1358.6
	DMA	0	0	1	9	avbirthealtstaff	Births attended by skilled health staff	0	0	0	0	0	0
	DMA	0	0	1	10	avimmudpt	DPT immunization DPT (%)	2.72081	2.72081	2.72081	2.72081	2.72081	2.72081
	DMA	0	0	1	11	sba_wealth_ineq	Ratio skilled birth attendance poor/rich
	DMA	0	0	1	12	sba_rural_ineq	Ratio skilled birth attendance rural/urban
	DMA	0	0	1	13	who_cov	UHC service coverage index	10.8851	11.3506	10.6969	9.70288	9.87389	9.78775
	DMA	0	0	1	14	who_cov_ser_cap	UHC index sub service capacity	17.2223	17.8309	17.6075	16.1531	16.1531	16.1531
	DMA	0	0	1	15	who_cov_ncd	UHC index sub NCDs	20.5304	20.5304	20.4459	20.0275	20.0275	20.0275
	DMA	0	0	1	16	who_cov_repro	UHC index sub RMNC health	7.26121	6.54279	5.92533	5.30379	5.42177	5.39268
	DMA	0	0	1	17	who_cov_infec	UHC index sub infectious diseases	8.97093	8.87688	8.91085	7.64544	7.809	7.8126
	DOM	1	0	1	1	avle	Life expectancy at birth	6.64987	6.64041	6.64388	6.64987	6.64041	6.64388
	DOM	1	0	1	2	halebirth	HALE at birth	5.36716	5.36716	5.36716	5.36716	5.36716	5.36716
	DOM	1	0	1	3	iavmortund5	Under-5 mortality rate	27.9853	28.003	28.3695	27.9853	28.003	28.3695
	DOM	1	0	1	4	imortneo	Neonatal mortality rate	20.8096	20.6756	20.9589	20.8096	20.6756	20.9589
	DOM	1	0	1	5	iavdalys_who	DALYs lost (per 100000)	10893.9	10893.9	10893.9	9001.13	9054.61	9046.65
	DOM	1	0	1	6	idaly_ncd	DALYs lost NCDs (per 100000)	7247.93	7247.93	7247.93	5524.45	5524.45	5524.45
	DOM	1	0	1	7	idaly_mat	DALYs lost maternal causes (per 100000)	144.998	145.218	145.635	144.998	145.218	145.635
	DOM	1	0	1	8	idaly_neo	DALYs lost neonatal causes (per 100000)	2896.23	2880.77	2896.3	2891.39	2880.77	2896.3
	DOM	1	0	1	9	avbirthealtstaff	Births attended by skilled health staff	0.378554	0.378554	0.378554	0.378554	0.378554	0.378554
	DOM	1	0	1	10	avimmudpt	DPT immunization DPT (%)	10.9964	10.9964	10.9964	10.9964	10.9964	10.9964
	DOM	1	0	1	11	sba_wealth_ineq	Ratio skilled birth attendance poor/rich	0.0302528	0.0299181	0.0304883	0.0297497	0.0293878	0.0301858
	DOM	1	0	1	12	sba_rural_ineq	Ratio skilled birth attendance rural/urban	0.0249082	0.02591	0.0260192	0.0249082	0.02591	0.0260192
	DOM	1	0	1	13	who_cov	UHC service coverage index	12.5909	12.5932	12.5969	12.5909	12.5932	12.5969
	DOM	1	0	1	14	who_cov_ser_cap	UHC index sub service capacity	23.4114	23.4437	23.4899	23.4114	23.4437	23.4899
	DOM	1	0	1	15	who_cov_ncd	UHC index sub NCDs	19.284	19.284	19.284	19.284	19.284	19.284
	DOM	1	0	1	16	who_cov_repro	UHC index sub RMNC health	5.5095	4.63454	4.61295	5.29269	4.63454	4.61295
	DOM	1	0	1	17	who_cov_infec	UHC index sub infectious diseases	12.7285	12.3645	12.8439	12.469	12.1429	12.6332
	DZA	0	0	1	1	avle	Life expectancy at birth	3.79897	3.79822	3.78599	3.42273	3.42273	3.42273
	DZA	0	0	1	2	halebirth	HALE at birth	3.34252	3.34252	3.34252	2.99996	2.99996	2.99996
	DZA	0	0	1	3	iavmortund5	Under-5 mortality rate	18.1871	18.5509	18.3861	16.179	16.2062	16.1943
	DZA	0	0	1	4	imortneo	Neonatal mortality rate	12.6192	12.7657	12.6387	12.077	12.077	12.077
	DZA	0	0	1	5	iavdalys_who	DALYs lost (per 100000)	5813.66	5813.66	5813.66	4230.57	4311.18	4249.97
	DZA	0	0	1	6	idaly_ncd	DALYs lost NCDs (per 100000)	5467.86	5467.86	5467.86	3886.24	3886.24	3886.24
	DZA	0	0	1	7	idaly_mat	DALYs lost maternal causes (per 100000)	95.8063	96.5505	96.1457	92.0493	93.5557	93.5557
	DZA	0	0	1	8	idaly_neo	DALYs lost neonatal causes (per 100000)	1971.67	1971.28	1965.91	1899.56	1944.81	1944.81
	DZA	0	0	1	9	avbirthealtstaff	Births attended by skilled health staff	1.1856	1.1856	1.1856	1.1856	1.1856	1.1856
	DZA	0	0	1	10	avimmudpt	DPT immunization DPT (%)	6.67636	6.67636	6.67636	6.67636	6.67636	6.67636
	DZA	0	0	1	11	sba_wealth_ineq	Ratio skilled birth attendance poor/rich	0.0273691	0.0276255	0.0273091	0.0271673	0.0273696	0.0271711
	DZA	0	0	1	12	sba_rural_ineq	Ratio skilled birth attendance rural/urban	0.0224877	0.0242889	0.0234969	0.0222828	0.0222828	0.0222828
	DZA	0	0	1	13	who_cov	UHC service coverage index	4.50389	4.51361	4.507	2.91339	3.26609	3.03571
	DZA	0	0	1	14	who_cov_ser_cap	UHC index sub service capacity	7.63226	7.89822	7.76228	5.19768	5.19768	5.19768
	DZA	0	0	1	15	who_cov_ncd	UHC index sub NCDs	16.2152	16.2152	16.2152	15.9183	15.9183	15.9183
	DZA	0	0	1	16	who_cov_repro	UHC index sub RMNC health	14.5795	14.4542	13.919	12.9867	12.9867	12.9346
	DZA	0	0	1	17	who_cov_infec	UHC index sub infectious diseases	0	0	0	0	0	0
	ECU	1	0	1	1	avle	Life expectancy at birth	3.63768	3.61672	3.61388	3.05744	3.05744	3.05744
	ECU	1	0	1	2	halebirth	HALE at birth	2.96383	2.96383	2.96383	2.47515	2.47515	2.47515
	ECU	1	0	1	3	iavmortund5	Under-5 mortality rate	9.38597	9.12978	9.31877	6.52726	6.41793	6.47744
	ECU	1	0	1	4	imortneo	Neonatal mortality rate	4.7245	4.44489	4.59014	3.51937	3.51937	3.51937
	ECU	1	0	1	5	iavdalys_who	DALYs lost (per 100000)	6234.92	6234.92	6234.92	3599.49	3599.49	3599.49
	ECU	1	0	1	6	idaly_ncd	DALYs lost NCDs (per 100000)	4878.25	4878.25	4878.25	2517.33	2517.33	2517.33
	ECU	1	0	1	7	idaly_mat	DALYs lost maternal causes (per 100000)	98.6091	98.3828	98.621	94.6378	94.7926	95.1856
	ECU	1	0	1	8	idaly_neo	DALYs lost neonatal causes (per 100000)	1030.6	1011.41	1019.64	972.652	972.652	972.652
	ECU	1	0	1	9	avbirthealtstaff	Births attended by skilled health staff	4.39929	4.39929	4.39929	4.39929	4.39929	4.39929
	ECU	1	0	1	10	avimmudpt	DPT immunization DPT (%)	13.2784	13.2784	13.2784	13.2784	13.2784	13.2784
	ECU	1	0	1	11	sba_wealth_ineq	Ratio skilled birth attendance poor/rich	0.245337	0.245212	0.245247	0.245038	0.24502	0.245031
	ECU	1	0	1	12	sba_rural_ineq	Ratio skilled birth attendance rural/urban	0.239069	0.239528	0.239513	0.23865	0.23865	0.23865
	ECU	1	0	1	13	who_cov	UHC service coverage index	1.45079	1.44355	1.44515	0	0	0
	ECU	1	0	1	14	who_cov_ser_cap	UHC index sub service capacity	12.1864	12.2755	12.3034	9.51126	9.51126	9.51126
	ECU	1	0	1	15	who_cov_ncd	UHC index sub NCDs	5.91593	5.91593	5.91593	5.26181	5.26181	5.26181
	ECU	1	0	1	16	who_cov_repro	UHC index sub RMNC health	8.32915	7.99361	7.84471	5.90822	5.90822	5.90822
	ECU	1	0	1	17	who_cov_infec	UHC index sub infectious diseases	7.99684	7.86001	7.93499	7.31725	7.31725	7.31725
	EGY	0	0	1	1	avle	Life expectancy at birth	7.48397	5.3945	5.71148	7.16211	5.3945	5.71148
	EGY	0	0	1	2	halebirth	HALE at birth	5.95989	3.94662	4.5522	5.66638	3.94662	4.5522
	EGY	0	0	1	3	iavmortund5	Under-5 mortality rate	14.1392	8.72139	11.7757	12.524	8.72139	11.2768
	EGY	0	0	1	4	imortneo	Neonatal mortality rate	7.48491	5.3497	6.27416	7.48491	5.3497	6.16292
	EGY	0	0	1	5	iavdalys_who	DALYs lost (per 100000)	5809.56	3422.21	3344.11	5559.61	3353.59	3297.95
	EGY	0	0	1	6	idaly_ncd	DALYs lost NCDs (per 100000)	7900.15	8014.41	8014.41	6915.32	6915.32	6915.32
	EGY	0	0	1	7	idaly_mat	DALYs lost maternal causes (per 100000)	38.5295	34.2881	37.2785	37.5645	32.2985	34.4073
	EGY	0	0	1	8	idaly_neo	DALYs lost neonatal causes (per 100000)	227.324	0	58.3084	156.321	0	0
	EGY	0	0	1	9	avbirthealtstaff	Births attended by skilled health staff
	EGY	0	0	1	10	avimmudpt	DPT immunization DPT (%)	4.38627	4.2195	4.38627	4.38627	4.2195	4.38627
	EGY	0	0	1	11	sba_wealth_ineq	Ratio skilled birth attendance poor/rich	0.122762	0.121258	0.121702	0.122762	0.121258	0.121702
	EGY	0	0	1	12	sba_rural_ineq	Ratio skilled birth attendance rural/urban	0.0698858	0.0658167	0.0654746	0.0698858	0.0658167	0.0654746
	EGY	0	0	1	13	who_cov	UHC service coverage index	9.4871	5.21137	6.20045	8.8309	5.21137	6.20045
	EGY	0	0	1	14	who_cov_ser_cap	UHC index sub service capacity	18.9344	18.321	18.5355	17.658	16.7865	17.0937
	EGY	0	0	1	15	who_cov_ncd	UHC index sub NCDs	16.4737	14.5007	14.7553	16.2297	14.5007	14.7553
	EGY	0	0	1	16	who_cov_repro	UHC index sub RMNC health	6.23342	3.34805	3.86483	5.17846	3.34805	3.86483
	EGY	0	0	1	17	who_cov_infec	UHC index sub infectious diseases	16.6159	14.2742	15.4337	16.6159	14.2742	15.4337
	FJI	0	0	1	1	avle	Life expectancy at birth	8.29424	8.7523	9.01885	8.29424	8.7523	9.01885
	FJI	0	0	1	2	halebirth	HALE at birth	7.02497	7.45868	8.08146	7.02497	7.45868	8.08146
	FJI	0	0	1	3	iavmortund5	Under-5 mortality rate	16.5769	18.0012	18.3067	16.5769	17.6194	17.6906
	FJI	0	0	1	4	imortneo	Neonatal mortality rate	6.0386	6.4418	6.67993	6.0386	6.36089	6.54264
	FJI	0	0	1	5	iavdalys_who	DALYs lost (per 100000)	11020.9	12464	12053.2	10740.6	11965.9	11700.5
	FJI	0	0	1	6	idaly_ncd	DALYs lost NCDs (per 100000)	12592.7	12891.8	12891.8	11800.9	11876.2	11876.2
	FJI	0	0	1	7	idaly_mat	DALYs lost maternal causes (per 100000)	81.0651	88.8887	91.8003	81.0651	88.8887	91.8003
	FJI	0	0	1	8	idaly_neo	DALYs lost neonatal causes (per 100000)	952.222	1104.07	1165.63	952.222	1104.07	1165.63
	FJI	0	0	1	9	avbirthealtstaff	Births attended by skilled health staff	0.149764	0.149764	0.149764	0.149764	0.149764	0.149764
	FJI	0	0	1	10	avimmudpt	DPT immunization DPT (%)	0	0	0	0	0	0
	FJI	0	0	1	11	sba_wealth_ineq	Ratio skilled birth attendance poor/rich
	FJI	0	0	1	12	sba_rural_ineq	Ratio skilled birth attendance rural/urban
	FJI	0	0	1	13	who_cov	UHC service coverage index	11.5285	12.5778	13.2588	11.5285	12.5778	13.2588
	FJI	0	0	1	14	who_cov_ser_cap	UHC index sub service capacity	20.1783	21.5101	21.6855	19.4361	21.1246	21.3637
	FJI	0	0	1	15	who_cov_ncd	UHC index sub NCDs	19.9623	20.0979	20.2082	19.9623	20.0979	20.2082
	FJI	0	0	1	16	who_cov_repro	UHC index sub RMNC health	4.81931	5.39427	5.72032	4.81931	5.39427	5.72032
	FJI	0	0	1	17	who_cov_infec	UHC index sub infectious diseases	13.4604	13.4177	13.7919	13.4604	13.4177	13.7919
	FSM	0	0	1	1	avle	Life expectancy at birth	10.6549	12.2164	11.8219	4.36109	4.36109	4.36109
	FSM	0	0	1	2	halebirth	HALE at birth	8.59768	10.1127	10.0521	2.92424	2.92424	2.92424
	FSM	0	0	1	3	iavmortund5	Under-5 mortality rate	16.6213	19.9849	19.8063	0	0	0
	FSM	0	0	1	4	imortneo	Neonatal mortality rate	9.3199	10.44	10.3013	0	0	0
	FSM	0	0	1	5	iavdalys_who	DALYs lost (per 100000)	12923.2	15717.1	14459.9	7164.53	7164.53	7164.53
	FSM	0	0	1	6	idaly_ncd	DALYs lost NCDs (per 100000)	12978.3	13386.2	13386.2	10320.3	10320.3	10320.3
	FSM	0	0	1	7	idaly_mat	DALYs lost maternal causes (per 100000)	112.675	129.06	129.275	0	0	0
	FSM	0	0	1	8	idaly_neo	DALYs lost neonatal causes (per 100000)	175.527	524.582	495.863	0	0	0
	FSM	0	0	1	9	avbirthealtstaff	Births attended by skilled health staff
	FSM	0	0	1	10	avimmudpt	DPT immunization DPT (%)	18.9213	18.9802	18.9802	16.1216	16.1216	16.1216
	FSM	0	0	1	11	sba_wealth_ineq	Ratio skilled birth attendance poor/rich
	FSM	0	0	1	12	sba_rural_ineq	Ratio skilled birth attendance rural/urban
	FSM	0	0	1	13	who_cov	UHC service coverage index	16.3431	18.5288	18.1654	11.4704	11.4704	11.4704
	FSM	0	0	1	14	who_cov_ser_cap	UHC index sub service capacity	21.5344	23.8075	23.6769	17.1181	17.1181	17.1181
	FSM	0	0	1	15	who_cov_ncd	UHC index sub NCDs	14.4645	14.6259	14.5788	14.1402	14.1402	14.1402
	FSM	0	0	1	16	who_cov_repro	UHC index sub RMNC health	12.2106	14.0668	13.6777	4.93354	4.93354	4.93354
	FSM	0	0	1	17	who_cov_infec	UHC index sub infectious diseases	10.2086	10.9866	10.9542	0	0	0
	GAB	0	0	1	1	avle	Life expectancy at birth	8.90244	9.1155	9.33908	8.90244	9.1155	9.33908
	GAB	0	0	1	2	halebirth	HALE at birth	7.82756	8.02687	8.60548	7.82756	8.02687	8.60548
	GAB	0	0	1	3	iavmortund5	Under-5 mortality rate	35.3759	37.0148	37.2374	35.3759	37.0148	37.2374
	GAB	0	0	1	4	imortneo	Neonatal mortality rate	16.0105	16.2976	16.4747	16.0105	16.2976	16.4747
	GAB	0	0	1	5	iavdalys_who	DALYs lost (per 100000)	11463.9	12472	12125	11463.9	12472	12125
	GAB	0	0	1	6	idaly_ncd	DALYs lost NCDs (per 100000)	4657.29	5110.85	5110.85	4283.44	4428.15	4428.15
	GAB	0	0	1	7	idaly_mat	DALYs lost maternal causes (per 100000)	282.603	291.111	293.554	282.603	291.111	293.554
	GAB	0	0	1	8	idaly_neo	DALYs lost neonatal causes (per 100000)	2451.5	2580.91	2625.45	2451.5	2580.91	2625.45
	GAB	0	0	1	9	avbirthealtstaff	Births attended by skilled health staff
	GAB	0	0	1	10	avimmudpt	DPT immunization DPT (%)	18.6869	18.6869	18.6869	18.6869	18.6869	18.6869
	GAB	0	0	1	11	sba_wealth_ineq	Ratio skilled birth attendance poor/rich	0.160841	0.161273	0.161647	0.160841	0.161273	0.161647
	GAB	0	0	1	12	sba_rural_ineq	Ratio skilled birth attendance rural/urban	0.1947	0.19441	0.1946	0.1947	0.19441	0.1946
	GAB	0	0	1	13	who_cov	UHC service coverage index	15.6975	16.1667	16.6233	15.6975	16.1667	16.6233
	GAB	0	0	1	14	who_cov_ser_cap	UHC index sub service capacity	22.9456	23.7198	23.7921	22.916	23.7198	23.7921
	GAB	0	0	1	15	who_cov_ncd	UHC index sub NCDs	15.2124	15.2614	15.4678	15.2124	15.2614	15.4678
	GAB	0	0	1	16	who_cov_repro	UHC index sub RMNC health	16.5975	16.8654	17.0684	16.5975	16.8654	17.0684
	GAB	0	0	1	17	who_cov_infec	UHC index sub infectious diseases	19.7164	19.64	19.7668	19.7164	19.64	19.7668
	GEO	0	0	1	1	avle	Life expectancy at birth	6.0937	5.6217	6.02583	4.86405	4.79965	4.86405
	GEO	0	0	1	2	halebirth	HALE at birth	4.79454	4.41064	4.79454	4.12606	4.12606	4.12606
	GEO	0	0	1	3	iavmortund5	Under-5 mortality rate	5.6969	3.33614	3.90777	3.35243	1.76293	2.76386
	GEO	0	0	1	4	imortneo	Neonatal mortality rate	4.05545	2.2142	2.64991	2.33508	1.08177	1.84344
	GEO	0	0	1	5	iavdalys_who	DALYs lost (per 100000)	15716	15535.4	15240.7	10219.4	10188.5	10219.4
	GEO	0	0	1	6	idaly_ncd	DALYs lost NCDs (per 100000)	16172.2	16172.2	16172.2	9333.22	9333.22	9333.22
	GEO	0	0	1	7	idaly_mat	DALYs lost maternal causes (per 100000)	27.0684	22.2303	24.268	26.1627	22.0396	23.6841
	GEO	0	0	1	8	idaly_neo	DALYs lost neonatal causes (per 100000)	638.12	497.286	564.771	587.419	497.286	564.771
	GEO	0	0	1	9	avbirthealtstaff	Births attended by skilled health staff	0.139797	0.139797	0.139797	0.0678423	0	0.00930912
	GEO	0	0	1	10	avimmudpt	DPT immunization DPT (%)	5.81171	5.81171	5.81171	5.66819	5.64924	5.65936
	GEO	0	0	1	11	sba_wealth_ineq	Ratio skilled birth attendance poor/rich
	GEO	0	0	1	12	sba_rural_ineq	Ratio skilled birth attendance rural/urban
	GEO	0	0	1	13	who_cov	UHC service coverage index	11.8792	10.5706	11.7556	7.91803	8.26896	8.95446
	GEO	0	0	1	14	who_cov_ser_cap	UHC index sub service capacity	11.0151	9.96974	10.4849	7.02988	5.9679	6.80612
	GEO	0	0	1	15	who_cov_ncd	UHC index sub NCDs	20.6451	20.4904	20.6451	19.2692	19.2342	19.2692
	GEO	0	0	1	16	who_cov_repro	UHC index sub RMNC health	14.3152	12.3516	12.7238	9.7995	9.55062	10.4881
	GEO	0	0	1	17	who_cov_infec	UHC index sub infectious diseases	7.82822	6.09751	6.90458	5.50329	0	1.99208
	GHA	0	0	1	1	avle	Life expectancy at birth	8.31544	8.47008	8.64501	8.20607	8.2301	8.2301
	GHA	0	0	1	2	halebirth	HALE at birth	6.66095	6.80996	7.09328	6.56094	6.58086	6.61301
	GHA	0	0	1	3	iavmortund5	Under-5 mortality rate	31.2699	25.2054	28.3071	31.2699	25.2054	28.3071
	GHA	0	0	1	4	imortneo	Neonatal mortality rate	17.0637	13.7461	15.93	17.0637	13.7461	15.93
	GHA	0	0	1	5	iavdalys_who	DALYs lost (per 100000)	12053.8	12410.3	12461.7	12053.8	12360.7	12443
	GHA	0	0	1	6	idaly_ncd	DALYs lost NCDs (per 100000)	2999.14	3164.11	3353.16	2935.4	2950.05	2949.99
	GHA	0	0	1	7	idaly_mat	DALYs lost maternal causes (per 100000)	242.045	291.607	295.611	242.045	291.607	294.043
	GHA	0	0	1	8	idaly_neo	DALYs lost neonatal causes (per 100000)	3641.46	3106.18	3424.77	3641.46	3106.18	3424.77
	GHA	0	0	1	9	avbirthealtstaff	Births attended by skilled health staff	11.6986	14.9435	15.681	11.6986	14.9398	15.681
	GHA	0	0	1	10	avimmudpt	DPT immunization DPT (%)	3.30076	3.39949	3.51795	3.30076	3.32069	3.32069
	GHA	0	0	1	11	sba_wealth_ineq	Ratio skilled birth attendance poor/rich	0.193896	0.198286	0.207669	0.193896	0.198148	0.207669
	GHA	0	0	1	12	sba_rural_ineq	Ratio skilled birth attendance rural/urban	0.144406	0.153047	0.157925	0.144406	0.152876	0.157925
	GHA	0	0	1	13	who_cov	UHC service coverage index	11.7474	14.7096	15.5124	11.7474	14.7062	15.5124
	GHA	0	0	1	14	who_cov_ser_cap	UHC index sub service capacity	14.122	15.294	15.4103	14.122	15.294	15.3333
	GHA	0	0	1	15	who_cov_ncd	UHC index sub NCDs	2.4928	2.17668	2.38531	2.4928	2.17668	2.38531
	GHA	0	0	1	16	who_cov_repro	UHC index sub RMNC health	6.6514	8.09049	9.32082	6.64644	8.09049	8.70757
	GHA	0	0	1	17	who_cov_infec	UHC index sub infectious diseases	15.9306	17.6439	17.8309	15.9306	17.6439	17.7986
	GNQ	0	0	1	1	avle	Life expectancy at birth	11.5369	8.86136	8.87661	11.5369	8.86136	8.87661
	GNQ	0	0	1	2	halebirth	HALE at birth	10.2461	7.74914	7.92417	10.2461	7.74914	7.92417
	GNQ	0	0	1	3	iavmortund5	Under-5 mortality rate	73.6156	64.2843	64.8355	73.6156	64.2843	64.8355
	GNQ	0	0	1	4	imortneo	Neonatal mortality rate	26.1173	22.3844	22.567	26.1173	22.3844	22.567
	GNQ	0	0	1	5	iavdalys_who	DALYs lost (per 100000)	13368.3	10340.4	10050.6	13368.3	10340.4	10050.6
	GNQ	0	0	1	6	idaly_ncd	DALYs lost NCDs (per 100000)	0	0	0	0	0	0
	GNQ	0	0	1	7	idaly_mat	DALYs lost maternal causes (per 100000)	261.069	246.471	247.772	261.069	246.471	247.772
	GNQ	0	0	1	8	idaly_neo	DALYs lost neonatal causes (per 100000)	2998.04	2170.39	2149.08	2998.04	2170.39	2149.08
	GNQ	0	0	1	9	avbirthealtstaff	Births attended by skilled health staff
	GNQ	0	0	1	10	avimmudpt	DPT immunization DPT (%)	24.7418	24.6341	24.6528	24.7418	24.6341	24.6528
	GNQ	0	0	1	11	sba_wealth_ineq	Ratio skilled birth attendance poor/rich
	GNQ	0	0	1	12	sba_rural_ineq	Ratio skilled birth attendance rural/urban
	GNQ	0	0	1	13	who_cov	UHC service coverage index	19.3924	16.5694	16.8963	19.3924	16.5694	16.8963
	GNQ	0	0	1	14	who_cov_ser_cap	UHC index sub service capacity	20.3798	19.8048	19.8786	20.3798	19.8048	19.8786
	GNQ	0	0	1	15	who_cov_ncd	UHC index sub NCDs	17.7239	15.0689	15.0359	17.7239	15.0689	15.0359
	GNQ	0	0	1	16	who_cov_repro	UHC index sub RMNC health	22.072	20.0144	20.5717	22.072	20.0144	20.5717
	GNQ	0	0	1	17	who_cov_infec	UHC index sub infectious diseases	20.0612	18.078	18.18	20.0612	18.078	18.18
	GRD	0	0	1	1	avle	Life expectancy at birth	6.17392	4.66695	4.52017	5.90988	4.57799	4.50926
	GRD	0	0	1	2	halebirth	HALE at birth	5.22105	3.80468	4.11322	5.07966	3.75864	4.11322
	GRD	0	0	1	3	iavmortund5	Under-5 mortality rate	10.0374	9.07982	9.07243	10.0374	9.07982	9.07243
	GRD	0	0	1	4	imortneo	Neonatal mortality rate	7.69286	6.78769	6.78215	7.69286	6.78769	6.78215
	GRD	0	0	1	5	iavdalys_who	DALYs lost (per 100000)	10305.5	8942.19	7916.29	6892.37	5945.98	5769.01
	GRD	0	0	1	6	idaly_ncd	DALYs lost NCDs (per 100000)	10851.1	10851.1	10851.1	7252.79	6424.41	6515.06
	GRD	0	0	1	7	idaly_mat	DALYs lost maternal causes (per 100000)	46.9039	43.0618	44.2413	46.9039	43.0618	44.2413
	GRD	0	0	1	8	idaly_neo	DALYs lost neonatal causes (per 100000)	831.169	634.394	635.959	791.888	634.394	635.959
	GRD	0	0	1	9	avbirthealtstaff	Births attended by skilled health staff	0.56345	0.56345	0.56345	0.563415	0.504829	0.500147
	GRD	0	0	1	10	avimmudpt	DPT immunization DPT (%)	4.56727	4.56727	4.56727	4.56727	4.56727	4.56727
	GRD	0	0	1	11	sba_wealth_ineq	Ratio skilled birth attendance poor/rich
	GRD	0	0	1	12	sba_rural_ineq	Ratio skilled birth attendance rural/urban
	GRD	0	0	1	13	who_cov	UHC service coverage index	9.44474	5.91131	5.89341	9.22513	4.7002	4.59232
	GRD	0	0	1	14	who_cov_ser_cap	UHC index sub service capacity	17.2185	16.4257	16.3968	17.2185	16.3002	16.2577
	GRD	0	0	1	15	who_cov_ncd	UHC index sub NCDs	19.3489	18.3642	18.2493	18.8714	17.4331	17.2562
	GRD	0	0	1	16	who_cov_repro	UHC index sub RMNC health	10.2613	7.57899	7.49688	9.51257	6.44575	6.40264
	GRD	0	0	1	17	who_cov_infec	UHC index sub infectious diseases	6.81341	5.14722	5.3026	5.38563	2.25974	2.5977
	GTM	1	0	1	1	avle	Life expectancy at birth	5.57365	4.0194	4.19107	4.42175	4.0194	4.19107
	GTM	1	0	1	2	halebirth	HALE at birth	5.05617	3.60457	4.06623	4.0369	3.60457	3.80202
	GTM	1	0	1	3	iavmortund5	Under-5 mortality rate	18.2878	14.4148	16.0867	15.5593	13.1204	13.7344
	GTM	1	0	1	4	imortneo	Neonatal mortality rate	8.13445	6.6131	7.12346	7.74695	6.32455	6.5958
	GTM	1	0	1	5	iavdalys_who	DALYs lost (per 100000)	6550.95	5159.23	4829.2	6365.52	5021.7	4751.32
	GTM	1	0	1	6	idaly_ncd	DALYs lost NCDs (per 100000)	4546.28	4801.34	4801.34	3400.88	3400.88	3400.88
	GTM	1	0	1	7	idaly_mat	DALYs lost maternal causes (per 100000)	150.965	150.24	152.019	146.015	145.158	145.241
	GTM	1	0	1	8	idaly_neo	DALYs lost neonatal causes (per 100000)	1047.92	926.141	959.096	963.693	715.16	744.953
	GTM	1	0	1	9	avbirthealtstaff	Births attended by skilled health staff	21.1191	21.1191	21.1191	21.1191	21.1191	21.1191
	GTM	1	0	1	10	avimmudpt	DPT immunization DPT (%)	13.5491	13.4579	13.5491	13.5491	13.4579	13.5491
	GTM	1	0	1	11	sba_wealth_ineq	Ratio skilled birth attendance poor/rich	0.24277	0.24255	0.242625	0.242736	0.242548	0.242624
	GTM	1	0	1	12	sba_rural_ineq	Ratio skilled birth attendance rural/urban	0.223405	0.221609	0.221167	0.223254	0.221609	0.221124
	GTM	1	0	1	13	who_cov	UHC service coverage index	13.9331	11.7244	12.2162	12.9392	11.7244	12.2162
	GTM	1	0	1	14	who_cov_ser_cap	UHC index sub service capacity	21.5363	21.4922	21.5216	20.9269	20.8785	20.918
	GTM	1	0	1	15	who_cov_ncd	UHC index sub NCDs	10.9015	8.94973	9.10008	9.69366	8.94973	9.10008
	GTM	1	0	1	16	who_cov_repro	UHC index sub RMNC health	13.23	11.7743	12.0387	12.061	11.7743	11.9348
	GTM	1	0	1	17	who_cov_infec	UHC index sub infectious diseases	11.0525	8.48187	9.58928	10.8853	8.48187	9.58928
	GUY	1	0	1	1	avle	Life expectancy at birth	10.0795	10.1865	9.98144	10.0795	10.1865	9.98144
	GUY	1	0	1	2	halebirth	HALE at birth	8.92208	9.02186	9.16945	8.92208	9.02186	9.10991
	GUY	1	0	1	3	iavmortund5	Under-5 mortality rate	23.2062	23.7212	23.7027	22.6162	22.6929	22.6972
	GUY	1	0	1	4	imortneo	Neonatal mortality rate	14.8188	14.9791	14.9647	14.8188	14.7704	14.752
	GUY	1	0	1	5	iavdalys_who	DALYs lost (per 100000)	14592.1	15579.3	14623.1	14054.3	14832.2	14171.9
	GUY	1	0	1	6	idaly_ncd	DALYs lost NCDs (per 100000)	11678.1	11796	11796	10496.2	10496.2	10496.2
	GUY	1	0	1	7	idaly_mat	DALYs lost maternal causes (per 100000)	182.162	187.248	188.324	182.162	186.986	187.593
	GUY	1	0	1	8	idaly_neo	DALYs lost neonatal causes (per 100000)	2044.92	2107.51	2108.93	2022.78	2107.51	2108.93
	GUY	1	0	1	9	avbirthealtstaff	Births attended by skilled health staff	4.06937	4.06937	4.06937	4.06937	4.06937	4.06937
	GUY	1	0	1	10	avimmudpt	DPT immunization DPT (%)	2.34182	2.34182	2.34182	2.34182	2.34182	2.34182
	GUY	1	0	1	11	sba_wealth_ineq	Ratio skilled birth attendance poor/rich	0.0469039	0.0472282	0.0473159	0.0465954	0.0469571	0.0471581
	GUY	1	0	1	12	sba_rural_ineq	Ratio skilled birth attendance rural/urban	0.0166283	0.0168548	0.0164671	0.0166283	0.0168548	0.0164671
	GUY	1	0	1	13	who_cov	UHC service coverage index	2.95335	3.39534	3.13069	2.67621	3.39534	3.13069
	GUY	1	0	1	14	who_cov_ser_cap	UHC index sub service capacity	13.2085	14.0043	13.9103	13.0503	13.0503	13.0503
	GUY	1	0	1	15	who_cov_ncd	UHC index sub NCDs	16.1989	16.2381	16.0147	16.1989	16.2381	16.0147
	GUY	1	0	1	16	who_cov_repro	UHC index sub RMNC health	4.98616	4.59301	4.33938	4.59557	4.50469	4.33938
	GUY	1	0	1	17	who_cov_infec	UHC index sub infectious diseases	4.69431	4.40216	4.55474	4.61953	4.3335	4.48861
	HND	1	0	1	1	avle	Life expectancy at birth	5.31459	4.57154	4.59069	3.38943	3.38943	3.38943
	HND	1	0	1	2	halebirth	HALE at birth	4.243	3.53434	3.81939	2.64276	2.5102	2.53456
	HND	1	0	1	3	iavmortund5	Under-5 mortality rate	8.31307	5.10595	5.57988	4.05267	2.19704	2.3597
	HND	1	0	1	4	imortneo	Neonatal mortality rate	5.05438	3.67783	3.82049	3.84616	3.03875	3.10946
	HND	1	0	1	5	iavdalys_who	DALYs lost (per 100000)	3421	3023.18	2480.81	3267.67	2350.57	2365.93
	HND	1	0	1	6	idaly_ncd	DALYs lost NCDs (per 100000)	4869.52	5349.09	5349.09	4033.94	4033.94	4033.94
	HND	1	0	1	7	idaly_mat	DALYs lost maternal causes (per 100000)	135.965	140.321	141.029	128.248	128.212	128.248
	HND	1	0	1	8	idaly_neo	DALYs lost neonatal causes (per 100000)	1019.75	1023.14	876.868	924.41	560.766	603.091
	HND	1	0	1	9	avbirthealtstaff	Births attended by skilled health staff	16.1345	16.1345	16.1345	16.027	16.027	16.027
	HND	1	0	1	10	avimmudpt	DPT immunization DPT (%)	6.14238	6.00115	6.08608	5.62322	5.62322	5.62322
	HND	1	0	1	11	sba_wealth_ineq	Ratio skilled birth attendance poor/rich	0.141768	0.141548	0.141736	0.137709	0.136338	0.136554
	HND	1	0	1	12	sba_rural_ineq	Ratio skilled birth attendance rural/urban	0.0846532	0.0815627	0.0798312	0.0826906	0.0815627	0.0798295
	HND	1	0	1	13	who_cov	UHC service coverage index	9.61066	8.53394	8.84198	7.98109	7.98109	7.98109
	HND	1	0	1	14	who_cov_ser_cap	UHC index sub service capacity	22.1173	22.6083	22.623	21.2884	21.2884	21.2884
	HND	1	0	1	15	who_cov_ncd	UHC index sub NCDs	9.07274	7.90414	7.86854	7.10875	7.10875	7.10875
	HND	1	0	1	16	who_cov_repro	UHC index sub RMNC health	4.57232	4.03492	4.24663	0.472534	0.472534	0.472534
	HND	1	0	1	17	who_cov_infec	UHC index sub infectious diseases	8.93623	6.29319	6.86848	5.82439	5.37879	5.53115
	HTI	1	0	1	1	avle	Life expectancy at birth	9.63244	0	10.0118	5.88803	0	5.88803
	HTI	1	0	1	2	halebirth	HALE at birth	8.24692	0	8.68534	5.15836	0	5.15836
	HTI	1	0	1	3	iavmortund5	Under-5 mortality rate	44.1456	0	40.0664	41.5345	0	39.1896
	HTI	1	0	1	4	imortneo	Neonatal mortality rate	17.8167	0	14.6515	15.9334	0	13.6204
	HTI	1	0	1	5	iavdalys_who	DALYs lost (per 100000)	15636.2	8822.73	15998.3	12127.8	0	13934.2
	HTI	1	0	1	6	idaly_ncd	DALYs lost NCDs (per 100000)	8461.69	0	9086.75	6898.2	0	6576.78
	HTI	1	0	1	7	idaly_mat	DALYs lost maternal causes (per 100000)	662.515	0	745.855	586.596	0	572.263
	HTI	1	0	1	8	idaly_neo	DALYs lost neonatal causes (per 100000)	2895.66	0	2498.75	2653.91	0	2374.39
	HTI	1	0	1	9	avbirthealtstaff	Births attended by skilled health staff	22.1968	14.513	23.7763	22.0712	13.4009	23.41
	HTI	1	0	1	10	avimmudpt	DPT immunization DPT (%)	22.9717	15.6219	23.0657	21.4388	11.3735	21.6608
	HTI	1	0	1	11	sba_wealth_ineq	Ratio skilled birth attendance poor/rich	0.146244	0.0931294	0.149159	0.145398	0.0931294	0.14851
	HTI	1	0	1	12	sba_rural_ineq	Ratio skilled birth attendance rural/urban	0.232252	0.0896985	0.243195	0.229912	0.0554116	0.239274
	HTI	1	0	1	13	who_cov	UHC service coverage index	7.85301	0	13.7862	7.64124	0	12.6239
	HTI	1	0	1	14	who_cov_ser_cap	UHC index sub service capacity	14.0315	6.31105	17.8751	14.0188	5.49856	17.5789
	HTI	1	0	1	15	who_cov_ncd	UHC index sub NCDs	10.0541	0	10.032	8.90922	0	8.90922
	HTI	1	0	1	16	who_cov_repro	UHC index sub RMNC health	15.2661	0	16.4433	14.9952	0	14.8035
	HTI	1	0	1	17	who_cov_infec	UHC index sub infectious diseases	6.28335	0	12.6809	5.53619	0	9.21118
	IDN	0	0	1	1	avle	Life expectancy at birth	5.03178	4.73952	5.11749	4.98766	4.73151	5.11718
	IDN	0	0	1	2	halebirth	HALE at birth	3.84209	3.56195	4.19679	3.80214	3.55595	4.19679
	IDN	0	0	1	3	iavmortund5	Under-5 mortality rate	14.063	10.1042	13.6944	14.063	10.003	13.6944
	IDN	0	0	1	4	imortneo	Neonatal mortality rate	7.95771	6.21122	7.29955	7.95771	6.11675	7.29955
	IDN	0	0	1	5	iavdalys_who	DALYs lost (per 100000)	5249.9	5393.4	5472.39	4272.11	4427.44	4724.42
	IDN	0	0	1	6	idaly_ncd	DALYs lost NCDs (per 100000)	7866.16	8469.57	8469.57	5130.62	5369.95	5739.93
	IDN	0	0	1	7	idaly_mat	DALYs lost maternal causes (per 100000)	105.44	112.868	118.034	76.912	112.118	116.13
	IDN	0	0	1	8	idaly_neo	DALYs lost neonatal causes (per 100000)	701.481	556.808	751.649	558.648	461.494	743.716
	IDN	0	0	1	9	avbirthealtstaff	Births attended by skilled health staff	6.45957	6.5246	6.55298	5.4028	5.99659	6.52672
	IDN	0	0	1	10	avimmudpt	DPT immunization DPT (%)	12.0953	12.0845	12.2674	12.0739	12.0804	12.2645
	IDN	0	0	1	11	sba_wealth_ineq	Ratio skilled birth attendance poor/rich	0.178906	0.180647	0.181691	0.166487	0.174802	0.181273
	IDN	0	0	1	12	sba_rural_ineq	Ratio skilled birth attendance rural/urban	0.0943818	0.0910209	0.0904146	0.0943505	0.0892349	0.0890673
	IDN	0	0	1	13	who_cov	UHC service coverage index	12.1107	11.9866	12.7859	11.3988	10.9932	12.2119
	IDN	0	0	1	14	who_cov_ser_cap	UHC index sub service capacity	21.6862	23.0618	23.62	20.9503	22.765	22.96
	IDN	0	0	1	15	who_cov_ncd	UHC index sub NCDs	16.5175	16.0757	16.3399	16.0974	15.4237	15.8267
	IDN	0	0	1	16	who_cov_repro	UHC index sub RMNC health	0	1.10905	1.93215	0	0	0.570765
	IDN	0	0	1	17	who_cov_infec	UHC index sub infectious diseases	19.461	18.2777	18.9564	19.2131	18.0873	18.7485
	IND	0	0	1	1	avle	Life expectancy at birth	4.4193	4.16103	4.31657	4.22015	4.11693	4.31384
	IND	0	0	1	2	halebirth	HALE at birth	4.54618	4.31002	4.53514	4.37412	4.29655	4.53514
	IND	0	0	1	3	iavmortund5	Under-5 mortality rate	21.0634	10.4941	12.952	10.4357	9.38203	11.2488
	IND	0	0	1	4	imortneo	Neonatal mortality rate	16.3001	9.11239	10.8712	6.59549	6.283	7.90538
	IND	0	0	1	5	iavdalys_who	DALYs lost (per 100000)	7089.26	6915.02	6993.03	6466.86	6369.69	6573.78
	IND	0	0	1	6	idaly_ncd	DALYs lost NCDs (per 100000)	5871.27	5342.69	5445.97	2739.62	1459.25	1953.58
	IND	0	0	1	7	idaly_mat	DALYs lost maternal causes (per 100000)	131.943	108.585	166.143	0	43.9135	60.4428
	IND	0	0	1	8	idaly_neo	DALYs lost neonatal causes (per 100000)	1974.77	979.389	1238.75	895.128	861.909	1072.95
	IND	0	0	1	9	avbirthealtstaff	Births attended by skilled health staff	7.3995	5.46092	9.92814	5.74426	3.69339	7.79372
	IND	0	0	1	10	avimmudpt	DPT immunization DPT (%)	8.39345	8.33982	8.41537	8.35443	8.29491	8.3923
	IND	0	0	1	11	sba_wealth_ineq	Ratio skilled birth attendance poor/rich	0.186525	0.120085	0.173195	0.177391	0.111393	0.157982
	IND	0	0	1	12	sba_rural_ineq	Ratio skilled birth attendance rural/urban	0.0818305	0.0517443	0.076478	0.0640713	0.0292783	0.0537241
	IND	0	0	1	13	who_cov	UHC service coverage index	2.88767	3.63069	6.35033	1.8287	2.74809	4.93596
	IND	0	0	1	14	who_cov_ser_cap	UHC index sub service capacity	17.6854	17.9643	21.1212	17.6041	17.7885	20.5314
	IND	0	0	1	15	who_cov_ncd	UHC index sub NCDs	12.0398	11.3772	11.4673	11.071	10.0397	10.1829
	IND	0	0	1	16	who_cov_repro	UHC index sub RMNC health	3.92309	2.61074	2.53925	3.04601	2.30519	2.23337
	IND	0	0	1	17	who_cov_infec	UHC index sub infectious diseases	5.37571	8.43261	8.70181	4.93607	8.32323	8.58262
	IRQ	0	0	1	1	avle	Life expectancy at birth	4.75305	3.84882	3.51949	4.75305	3.84882	3.51949
	IRQ	0	0	1	2	halebirth	HALE at birth	4.39716	3.55507	3.43412	4.39716	3.55507	3.43412
	IRQ	0	0	1	3	iavmortund5	Under-5 mortality rate	17.6108	12.34	10.0481	17.6108	12.34	10.0481
	IRQ	0	0	1	4	imortneo	Neonatal mortality rate	11.0051	8.97644	8.28535	11.0051	8.97644	8.28535
	IRQ	0	0	1	5	iavdalys_who	DALYs lost (per 100000)	3960.57	3269.34	2300.63	3960.57	3269.34	2300.63
	IRQ	0	0	1	6	idaly_ncd	DALYs lost NCDs (per 100000)	3363.41	3897.46	3806.2	3209.02	3209.02	3209.02
	IRQ	0	0	1	7	idaly_mat	DALYs lost maternal causes (per 100000)	36.9657	38.8539	35.0001	36.9657	37.5852	34.9524
	IRQ	0	0	1	8	idaly_neo	DALYs lost neonatal causes (per 100000)	1235.24	983.336	639.714	1235.24	983.336	639.714
	IRQ	0	0	1	9	avbirthealtstaff	Births attended by skilled health staff	4.2064	4.18457	3.95875	4.2064	4.18457	3.95875
	IRQ	0	0	1	10	avimmudpt	DPT immunization DPT (%)	16.5021	16.3597	16.316	16.5021	16.3597	16.316
	IRQ	0	0	1	11	sba_wealth_ineq	Ratio skilled birth attendance poor/rich	0.064407	0.0632942	0.055864	0.064407	0.0632942	0.055864
	IRQ	0	0	1	12	sba_rural_ineq	Ratio skilled birth attendance rural/urban	0.0502282	0.0461199	0.0387288	0.0502282	0.0461199	0.0387288
	IRQ	0	0	1	13	who_cov	UHC service coverage index	14.4186	13.4363	13.1577	14.4186	13.4363	13.1577
	IRQ	0	0	1	14	who_cov_ser_cap	UHC index sub service capacity	18.998	19.9165	18.907	18.998	19.0764	18.8777
	IRQ	0	0	1	15	who_cov_ncd	UHC index sub NCDs	18.6114	17.912	17.6669	18.6114	17.912	17.6669
	IRQ	0	0	1	16	who_cov_repro	UHC index sub RMNC health	16.8524	16.4132	15.7548	16.8524	16.4132	15.7548
	IRQ	0	0	1	17	who_cov_infec	UHC index sub infectious diseases	19.6654	18.4766	18.1666	19.6654	18.4766	18.1666
	JAM	1	0	1	1	avle	Life expectancy at birth	2.98108	3.37428	3.42083	1.85289	1.85289	1.85289
	JAM	1	0	1	2	halebirth	HALE at birth	2.48508	2.85569	2.89114	1.52072	1.52072	1.52072
	JAM	1	0	1	3	iavmortund5	Under-5 mortality rate	7.54569	8.14854	8.71226	5.37496	5.36867	5.48884
	JAM	1	0	1	4	imortneo	Neonatal mortality rate	6.56291	6.80571	7.23574	6.29893	6.26831	6.29893
	JAM	1	0	1	5	iavdalys_who	DALYs lost (per 100000)	5840.32	7525.56	7263.81	4378.16	5081.15	5081.15
	JAM	1	0	1	6	idaly_ncd	DALYs lost NCDs (per 100000)	7976.61	7990.88	7990.88	5903.12	5903.12	5903.12
	JAM	1	0	1	7	idaly_mat	DALYs lost maternal causes (per 100000)	48.7238	53.6617	55.0198	45.6741	47.1394	47.199
	JAM	1	0	1	8	idaly_neo	DALYs lost neonatal causes (per 100000)	1184.46	1250.61	1284.48	1065.99	1173.25	1175.1
	JAM	1	0	1	9	avbirthealtstaff	Births attended by skilled health staff	0.299108	0.299108	0.299108	0.299108	0.299108	0.299108
	JAM	1	0	1	10	avimmudpt	DPT immunization DPT (%)	3.65415	3.65415	3.65415	3.65415	3.65415	3.65415
	JAM	1	0	1	11	sba_wealth_ineq	Ratio skilled birth attendance poor/rich	0.0365907	0.0370744	0.0379485	0.0357764	0.036345	0.0366653
	JAM	1	0	1	12	sba_rural_ineq	Ratio skilled birth attendance rural/urban	0.0301786	0.0311005	0.0316842	0.0301752	0.0301752	0.0301752
	JAM	1	0	1	13	who_cov	UHC service coverage index	7.81956	8.59632	9.287	6.03166	6.32601	6.55174
	JAM	1	0	1	14	who_cov_ser_cap	UHC index sub service capacity	16.4404	17.1922	17.4608	14.1795	14.1795	14.1795
	JAM	1	0	1	15	who_cov_ncd	UHC index sub NCDs	18.3672	18.6023	18.6272	17.7081	17.7081	17.7081
	JAM	1	0	1	16	who_cov_repro	UHC index sub RMNC health	1.96547	1.48432	1.90624	0	0	0
	JAM	1	0	1	17	who_cov_infec	UHC index sub infectious diseases	12.7709	12.7031	13.3225	12.452	12.4443	12.6766
	JOR	0	0	1	1	avle	Life expectancy at birth	1.68641	1.39552	1.67763	0	0	0
	JOR	0	0	1	2	halebirth	HALE at birth	1.64272	1.39159	1.64272	0	0	0
	JOR	0	0	1	3	iavmortund5	Under-5 mortality rate	10.3342	9.84354	10.6655	7.11656	6.87498	7.04422
	JOR	0	0	1	4	imortneo	Neonatal mortality rate	6.59475	6.06467	6.6948	5.50632	5.49127	5.50632
	JOR	0	0	1	5	iavdalys_who	DALYs lost (per 100000)	0	0	0	0	0	0
	JOR	0	0	1	6	idaly_ncd	DALYs lost NCDs (per 100000)	1638.32	1638.32	1638.32	863.751	863.751	863.751
	JOR	0	0	1	7	idaly_mat	DALYs lost maternal causes (per 100000)	35.6264	33.9583	36.1507	26.4219	26.3862	26.4815
	JOR	0	0	1	8	idaly_neo	DALYs lost neonatal causes (per 100000)	1196.17	1131.47	1193.43	1038.22	1032.7	1046.12
	JOR	0	0	1	9	avbirthealtstaff	Births attended by skilled health staff	0.299108	0.299108	0.299108	0.299108	0.299108	0.299108
	JOR	0	0	1	10	avimmudpt	DPT immunization DPT (%)	2.72081	2.72081	2.72081	2.72081	2.72081	2.72081
	JOR	0	0	1	11	sba_wealth_ineq	Ratio skilled birth attendance poor/rich	0.0081087	0.00690071	0.00825156	0.00741118	0.00690071	0.00733566
	JOR	0	0	1	12	sba_rural_ineq	Ratio skilled birth attendance rural/urban	0.0131064	0.0129171	0.01408	0.0120207	0.0120207	0.0120207
	JOR	0	0	1	13	who_cov	UHC service coverage index	14.8594	14.0342	14.8638	12.4625	12.3162	12.4625
	JOR	0	0	1	14	who_cov_ser_cap	UHC index sub service capacity	24.1039	23.9276	24.1582	22.2303	22.2303	22.2303
	JOR	0	0	1	15	who_cov_ncd	UHC index sub NCDs	19.7164	19.5717	19.7164	18.7844	18.7844	18.7844
	JOR	0	0	1	16	who_cov_repro	UHC index sub RMNC health	12.1356	10.6694	11.3174	9.45986	9.45986	9.45986
	JOR	0	0	1	17	who_cov_infec	UHC index sub infectious diseases	14.3269	13.5718	14.3721	13.6869	13.5718	13.6869
	KAZ	0	0	1	1	avle	Life expectancy at birth	7.57046	7.56192	7.55714	7.57046	7.56192	7.55714
	KAZ	0	0	1	2	halebirth	HALE at birth	6.20141	6.20141	6.20141	6.20141	6.20141	6.20141
	KAZ	0	0	1	3	iavmortund5	Under-5 mortality rate	4.83743	4.88672	4.93784	4.83743	4.88672	4.93784
	KAZ	0	0	1	4	imortneo	Neonatal mortality rate	2.03069	1.9196	1.95875	2.03069	1.9196	1.95875
	KAZ	0	0	1	5	iavdalys_who	DALYs lost (per 100000)	11511.2	11511.2	11294.6	9106.47	9164.4	9140.03
	KAZ	0	0	1	6	idaly_ncd	DALYs lost NCDs (per 100000)	10589.7	10589.7	10589.7	8602.95	8602.95	8602.95
	KAZ	0	0	1	7	idaly_mat	DALYs lost maternal causes (per 100000)	13.7889	14.063	13.9319	13.7889	14.063	13.9319
	KAZ	0	0	1	8	idaly_neo	DALYs lost neonatal causes (per 100000)	658.192	643.707	647.021	658.192	643.707	647.021
	KAZ	0	0	1	9	avbirthealtstaff	Births attended by skilled health staff	0.224495	0.224495	0.224495	0.224495	0.224495	0.224495
	KAZ	0	0	1	10	avimmudpt	DPT immunization DPT (%)	4.02181	4.02181	4.02181	4.02181	4.02181	4.02181
	KAZ	0	0	1	11	sba_wealth_ineq	Ratio skilled birth attendance poor/rich	0.00460996	0.0043159	0.00439045	0	0.00338765	0.00364458
	KAZ	0	0	1	12	sba_rural_ineq	Ratio skilled birth attendance rural/urban	0.016217	0.0174093	0.0168375	0.016217	0.0174093	0.0168375
	KAZ	0	0	1	13	who_cov	UHC service coverage index	5.78815	5.79151	5.78943	5.78815	5.79151	5.78943
	KAZ	0	0	1	14	who_cov_ser_cap	UHC index sub service capacity	6.68125	6.78151	6.73584	6.68125	6.78151	6.73584
	KAZ	0	0	1	15	who_cov_ncd	UHC index sub NCDs	19.6685	19.6685	19.6685	19.6685	19.6685	19.6685
	KAZ	0	0	1	16	who_cov_repro	UHC index sub RMNC health	2.9468	2.17641	1.63152	2.9468	2.17641	1.63152
	KAZ	0	0	1	17	who_cov_infec	UHC index sub infectious diseases	6.94169	6.53524	6.77308	6.28033	5.98633	6.21835
	KEN	0	0	1	1	avle	Life expectancy at birth	8.15903	8.31089	8.7282	7.62107	7.62107	7.62107
	KEN	0	0	1	2	halebirth	HALE at birth	6.62812	6.77373	7.3342	6.15016	6.15016	6.15016
	KEN	0	0	1	3	iavmortund5	Under-5 mortality rate	27.818	22.5606	27.4692	27.818	22.5606	26.6377
	KEN	0	0	1	4	imortneo	Neonatal mortality rate	14.458	12.0037	14.0852	14.458	12.0037	13.8966
	KEN	0	0	1	5	iavdalys_who	DALYs lost (per 100000)	9191.47	9634.05	9987.55	9019.83	9074.97	9251.97
	KEN	0	0	1	6	idaly_ncd	DALYs lost NCDs (per 100000)	0	305.156	1012.84	0	0	0
	KEN	0	0	1	7	idaly_mat	DALYs lost maternal causes (per 100000)	396.819	434.196	442.525	396.819	433.295	434.042
	KEN	0	0	1	8	idaly_neo	DALYs lost neonatal causes (per 100000)	2374.91	1935.52	2402.74	2374.91	1935.52	2325.4
	KEN	0	0	1	9	avbirthealtstaff	Births attended by skilled health staff	17.4945	19.6235	20.8208	17.4945	19.6235	20.1397
	KEN	0	0	1	10	avimmudpt	DPT immunization DPT (%)	8.71638	8.80682	9.01763	8.55173	8.55173	8.55173
	KEN	0	0	1	11	sba_wealth_ineq	Ratio skilled birth attendance poor/rich	0.225733	0.225107	0.230991	0.225733	0.225107	0.229201
	KEN	0	0	1	12	sba_rural_ineq	Ratio skilled birth attendance rural/urban	0.219534	0.223583	0.230514	0.219534	0.223583	0.228268
	KEN	0	0	1	13	who_cov	UHC service coverage index	5.86646	9.83847	12.3441	5.86646	9.83847	10.9139
	KEN	0	0	1	14	who_cov_ser_cap	UHC index sub service capacity	18.0296	20.3153	20.9342	18.0296	20.1687	20.193
	KEN	0	0	1	15	who_cov_ncd	UHC index sub NCDs	5.1075	4.82589	5.40948	4.6813	4.6813	4.6813
	KEN	0	0	1	16	who_cov_repro	UHC index sub RMNC health	2.73485	4.61605	9.0702	2.70929	3.4768	3.94113
	KEN	0	0	1	17	who_cov_infec	UHC index sub infectious diseases	11.227	14.3916	15.4821	11.227	13.5215	13.968
	KGZ	0	0	1	1	avle	Life expectancy at birth	3.07953	2.8383	2.67821	1.86355	1.86355	1.86355
	KGZ	0	0	1	2	halebirth	HALE at birth	1.54395	1.3085	1.35452	0.497067	0.445253	0.437371
	KGZ	0	0	1	3	iavmortund5	Under-5 mortality rate	8.25505	3.47278	2.62628	5.50228	2.72918	2.41283
	KGZ	0	0	1	4	imortneo	Neonatal mortality rate	8.12073	6.1044	5.852	7.1435	5.94209	5.80531
	KGZ	0	0	1	5	iavdalys_who	DALYs lost (per 100000)	1109.05	1319.29	610.951	1023.45	764.014	544.936
	KGZ	0	0	1	6	idaly_ncd	DALYs lost NCDs (per 100000)	5121.92	5826.58	5765.49	4108.73	4108.73	4108.73
	KGZ	0	0	1	7	idaly_mat	DALYs lost maternal causes (per 100000)	26.9059	34.1074	32.8208	26.4532	26.7749	26.6676
	KGZ	0	0	1	8	idaly_neo	DALYs lost neonatal causes (per 100000)	1225.02	1022.91	843.062	1195.83	858.696	809.508
	KGZ	0	0	1	9	avbirthealtstaff	Births attended by skilled health staff	0	0	0	0	0	0
	KGZ	0	0	1	10	avimmudpt	DPT immunization DPT (%)	3.68863	3.68973	3.68998	3.37619	3.37619	3.37619
	KGZ	0	0	1	11	sba_wealth_ineq	Ratio skilled birth attendance poor/rich	0.00248624	0.00300712	0.00221639	0.00145745	0	0
	KGZ	0	0	1	12	sba_rural_ineq	Ratio skilled birth attendance rural/urban	0.0112441	0.0068322	0	0.00887699	0.0068322	0
	KGZ	0	0	1	13	who_cov	UHC service coverage index	0	0	0	0	0	0
	KGZ	0	0	1	14	who_cov_ser_cap	UHC index sub service capacity	5.63319	9.18153	8.63449	4.887	4.92335	4.92335
	KGZ	0	0	1	15	who_cov_ncd	UHC index sub NCDs	15.8776	15.4522	15.2779	15.1673	15.1673	15.1673
	KGZ	0	0	1	16	who_cov_repro	UHC index sub RMNC health	4.56923	5.59549	5.79997	3.11833	3.0279	2.14296
	KGZ	0	0	1	17	who_cov_infec	UHC index sub infectious diseases	5.69033	3.61321	3.27577	3.43608	2.79466	2.68307
	KHM	0	0	1	1	avle	Life expectancy at birth	5.58909	4.96852	5.16279	3.4553	3.4553	3.4553
	KHM	0	0	1	2	halebirth	HALE at birth	4.3494	3.75441	4.04818	2.53647	2.53647	2.53647
	KHM	0	0	1	3	iavmortund5	Under-5 mortality rate	14.3826	2.56788	5.76477	10.7884	2.26296	4.98675
	KHM	0	0	1	4	imortneo	Neonatal mortality rate	8.7897	2.21932	4.51021	7.43459	1.18795	3.20466
	KHM	0	0	1	5	iavdalys_who	DALYs lost (per 100000)	6788.83	6166.92	6271.93	4821.76	4821.76	4821.76
	KHM	0	0	1	6	idaly_ncd	DALYs lost NCDs (per 100000)	6045.38	5711.31	5926.89	3671.46	3127.19	3190.08
	KHM	0	0	1	7	idaly_mat	DALYs lost maternal causes (per 100000)	142.702	133.195	144.457	96.6656	75.8784	84.1243
	KHM	0	0	1	8	idaly_neo	DALYs lost neonatal causes (per 100000)	1569.49	532.068	866.97	1453.57	499.033	794.317
	KHM	0	0	1	9	avbirthealtstaff	Births attended by skilled health staff
	KHM	0	0	1	10	avimmudpt	DPT immunization DPT (%)	5.6783	5.50706	5.61109	4.88537	4.88537	4.88537
	KHM	0	0	1	11	sba_wealth_ineq	Ratio skilled birth attendance poor/rich	0.206028	0.170023	0.186304	0.201785	0.166219	0.179857
	KHM	0	0	1	12	sba_rural_ineq	Ratio skilled birth attendance rural/urban	0.141141	0.107897	0.117994	0.132623	0.098144	0.107712
	KHM	0	0	1	13	who_cov	UHC service coverage index	5.78149	4.1558	5.84129	5.28048	3.53049	5.22061
	KHM	0	0	1	14	who_cov_ser_cap	UHC index sub service capacity	20.768	20.343	20.9596	20.5576	20.2842	20.619
	KHM	0	0	1	15	who_cov_ncd	UHC index sub NCDs	4.19973	2.79984	2.99331	2.05424	2.05424	2.05424
	KHM	0	0	1	16	who_cov_repro	UHC index sub RMNC health	4.71352	1.62477	2.50536	2.59899	0.827989	0.617727
	KHM	0	0	1	17	who_cov_infec	UHC index sub infectious diseases	5.09404	4.42341	4.98801	2.52758	2.31246	2.43632
	KIR	0	0	1	1	avle	Life expectancy at birth	11.9721	12.8519	12.8251	0	0	0
	KIR	0	0	1	2	halebirth	HALE at birth	9.83546	10.6892	10.8582	0	0	0
	KIR	0	0	1	3	iavmortund5	Under-5 mortality rate	36.3454	40.5574	40.5208	0	0	0
	KIR	0	0	1	4	imortneo	Neonatal mortality rate	15.6032	16.6276	16.616	0	0	0
	KIR	0	0	1	5	iavdalys_who	DALYs lost (per 100000)	15968.5	17175.5	16865.2	0	0	0
	KIR	0	0	1	6	idaly_ncd	DALYs lost NCDs (per 100000)	14060.5	14729.5	14729.5	0	0	0
	KIR	0	0	1	7	idaly_mat	DALYs lost maternal causes (per 100000)	349.726	391.501	391.708	0	0	0
	KIR	0	0	1	8	idaly_neo	DALYs lost neonatal causes (per 100000)	2299.84	2884.39	2757.43	0	0	0
	KIR	0	0	1	9	avbirthealtstaff	Births attended by skilled health staff	2.60764	7.4439	7.4439	0	0	0
	KIR	0	0	1	10	avimmudpt	DPT immunization DPT (%)	9.06914	9.50827	9.56828	0	0	0
	KIR	0	0	1	11	sba_wealth_ineq	Ratio skilled birth attendance poor/rich	0	0.0237718	0.0239784	0	0	0
	KIR	0	0	1	12	sba_rural_ineq	Ratio skilled birth attendance rural/urban	0.00557073	0.0288794	0.0268235	0	0	0
	KIR	0	0	1	13	who_cov	UHC service coverage index	10.0278	15.2154	15.3462	0	0	0
	KIR	0	0	1	14	who_cov_ser_cap	UHC index sub service capacity	17.4276	23.5696	23.5805	0	0	0
	KIR	0	0	1	15	who_cov_ncd	UHC index sub NCDs	18.7383	18.9825	18.9586	15.1082	15.1082	15.1082
	KIR	0	0	1	16	who_cov_repro	UHC index sub RMNC health	6.41706	12.6682	12.7774	0	0	0
	KIR	0	0	1	17	who_cov_infec	UHC index sub infectious diseases	10.9156	15.987	16.2281	0	0	0
	LAO	0	0	1	1	avle	Life expectancy at birth	5.81946	6.1257	6.05285	5.81946	6.1257	6.05285
	LAO	0	0	1	2	halebirth	HALE at birth	4.25004	4.54685	4.58064	4.25004	4.54685	4.58064
	LAO	0	0	1	3	iavmortund5	Under-5 mortality rate	30.4199	25.7362	25.5321	30.4199	25.4526	25.1737
	LAO	0	0	1	4	imortneo	Neonatal mortality rate	15.7384	13.3601	12.7557	15.7384	12.7496	12.1174
	LAO	0	0	1	5	iavdalys_who	DALYs lost (per 100000)	7001.5	7657.55	7343.52	7001.5	7657.55	7343.52
	LAO	0	0	1	6	idaly_ncd	DALYs lost NCDs (per 100000)	5368.97	5763.39	5532.47	4470.45	4836.07	4583.79
	LAO	0	0	1	7	idaly_mat	DALYs lost maternal causes (per 100000)	202.926	258.828	258.542	177.569	258.483	258.103
	LAO	0	0	1	8	idaly_neo	DALYs lost neonatal causes (per 100000)	2706.51	2300.49	2278.84	2679.84	2269.4	2243.79
	LAO	0	0	1	9	avbirthealtstaff	Births attended by skilled health staff	19.2306	21.7852	21.7916	18.9971	21.623	21.5807
	LAO	0	0	1	10	avimmudpt	DPT immunization DPT (%)	12.8498	12.9657	12.969	12.8498	12.9657	12.969
	LAO	0	0	1	11	sba_wealth_ineq	Ratio skilled birth attendance poor/rich	0.213733	0.217095	0.216642	0.212945	0.2158	0.215505
	LAO	0	0	1	12	sba_rural_ineq	Ratio skilled birth attendance rural/urban	0.221353	0.230797	0.228196	0.218932	0.22711	0.226403
	LAO	0	0	1	13	who_cov	UHC service coverage index	8.64501	13.0365	13.0496	8.41771	12.7667	12.7826
	LAO	0	0	1	14	who_cov_ser_cap	UHC index sub service capacity	15.7566	17.9878	17.9738	15.7464	17.9458	17.9249
	LAO	0	0	1	15	who_cov_ncd	UHC index sub NCDs	9.93283	9.85061	9.68647	9.81877	9.69596	9.45261
	LAO	0	0	1	16	who_cov_repro	UHC index sub RMNC health	10.5554	12.4627	11.592	10.5554	12.4627	11.592
	LAO	0	0	1	17	who_cov_infec	UHC index sub infectious diseases	8.89022	13.4552	13.2008	8.89022	13.4552	13.2008
	LBN	0	0	1	1	avle	Life expectancy at birth	3.56973	3.48738	3.53246	3.56528	3.48405	3.5261
	LBN	0	0	1	2	halebirth	HALE at birth	3.67864	3.67864	3.67864	3.67534	3.67534	3.67534
	LBN	0	0	1	3	iavmortund5	Under-5 mortality rate	4.20325	2.65657	4.18284	2.9061	2.49079	2.9061
	LBN	0	0	1	4	imortneo	Neonatal mortality rate	3.08639	1.98747	3.08639	2.37176	1.95305	2.37176
	LBN	0	0	1	5	iavdalys_who	DALYs lost (per 100000)	7520.95	7520.95	7520.95	4488.01	4316.35	4451.9
	LBN	0	0	1	6	idaly_ncd	DALYs lost NCDs (per 100000)	8733.15	8733.15	8733.15	6222.25	6222.25	6222.25
	LBN	0	0	1	7	idaly_mat	DALYs lost maternal causes (per 100000)	21.3265	17.3341	20.5518	21.3265	17.3341	20.5518
	LBN	0	0	1	8	idaly_neo	DALYs lost neonatal causes (per 100000)	689.22	632.147	688.801	661.518	632.147	664.361
	LBN	0	0	1	9	avbirthealtstaff	Births attended by skilled health staff
	LBN	0	0	1	10	avimmudpt	DPT immunization DPT (%)	13.4141	13.4141	13.4141	13.4141	13.4141	13.4141
	LBN	0	0	1	11	sba_wealth_ineq	Ratio skilled birth attendance poor/rich
	LBN	0	0	1	12	sba_rural_ineq	Ratio skilled birth attendance rural/urban
	LBN	0	0	1	13	who_cov	UHC service coverage index	8.84822	8.78834	8.82326	8.8344	8.78834	8.82326
	LBN	0	0	1	14	who_cov_ser_cap	UHC index sub service capacity	11.8465	11.2724	12.0245	11.0296	11.0296	11.0296
	LBN	0	0	1	15	who_cov_ncd	UHC index sub NCDs	20.047	20.047	20.047	20.0379	20.0379	20.0379
	LBN	0	0	1	16	who_cov_repro	UHC index sub RMNC health	13.4245	12.562	13.262	12.358	12.1969	12.358
	LBN	0	0	1	17	who_cov_infec	UHC index sub infectious diseases	5.67124	4.87813	5.42126	5.64913	4.33733	5.42126
	LCA	0	0	1	1	avle	Life expectancy at birth	4.36785	3.19586	3.11281	4.28957	3.16398	3.10721
	LCA	0	0	1	2	halebirth	HALE at birth	4.10593	3.02599	3.43304	4.05794	3.00281	3.43304
	LCA	0	0	1	3	iavmortund5	Under-5 mortality rate	16.3484	15.6276	15.698	16.3484	15.6276	15.698
	LCA	0	0	1	4	imortneo	Neonatal mortality rate	9.15514	8.42661	8.481	9.15514	8.42661	8.481
	LCA	0	0	1	5	iavdalys_who	DALYs lost (per 100000)	10070.7	9260.37	8231.65	7208.71	6612.5	6379.1
	LCA	0	0	1	6	idaly_ncd	DALYs lost NCDs (per 100000)	10380.9	10380.9	10380.9	7612.6	6981.07	7033.13
	LCA	0	0	1	7	idaly_mat	DALYs lost maternal causes (per 100000)	48.9521	46.3074	48.1182	48.9521	46.3074	48.1182
	LCA	0	0	1	8	idaly_neo	DALYs lost neonatal causes (per 100000)	739.971	586.782	604.444	708.669	586.782	604.444
	LCA	0	0	1	9	avbirthealtstaff	Births attended by skilled health staff	0.224495	0.224495	0.224495	0.224495	0.199351	0.207748
	LCA	0	0	1	10	avimmudpt	DPT immunization DPT (%)	6.33293	6.33293	6.33293	6.33293	6.33293	6.33293
	LCA	0	0	1	11	sba_wealth_ineq	Ratio skilled birth attendance poor/rich
	LCA	0	0	1	12	sba_rural_ineq	Ratio skilled birth attendance rural/urban	0.0292303	0.0281161	0.0279693	0.0292303	0.0279069	0.0275096
	LCA	0	0	1	13	who_cov	UHC service coverage index	7.82219	4.94169	5.0619	7.677	4.85568	5.04714
	LCA	0	0	1	14	who_cov_ser_cap	UHC index sub service capacity	18.0248	17.478	17.4922	18.0248	17.478	17.4922
	LCA	0	0	1	15	who_cov_ncd	UHC index sub NCDs	16.8731	15.9371	15.8537	16.6724	15.2959	15.1707
	LCA	0	0	1	16	who_cov_repro	UHC index sub RMNC health	7.43403	4.90926	4.84745	6.718	4.74772	4.84745
	LCA	0	0	1	17	who_cov_infec	UHC index sub infectious diseases	8.62378	7.31009	7.54417	7.59902	5.86497	6.38294
	LKA	0	0	1	1	avle	Life expectancy at birth	1.12456	0.100371	0.0809026	0	0	0.0639672
	LKA	0	0	1	2	halebirth	HALE at birth	1.17396	0.21652	0.573487	0.169849	0.143237	0.573487
	LKA	0	0	1	3	iavmortund5	Under-5 mortality rate	0	0	0	0	0	0
	LKA	0	0	1	4	imortneo	Neonatal mortality rate	0.277841	0	0	0	0	0
	LKA	0	0	1	5	iavdalys_who	DALYs lost (per 100000)	3561.78	3125.26	2367.33	0	0	0
	LKA	0	0	1	6	idaly_ncd	DALYs lost NCDs (per 100000)	7069.62	7356.42	7356.42	822.654	768.189	1458.38
	LKA	0	0	1	7	idaly_mat	DALYs lost maternal causes (per 100000)	14.0256	16.7425	17.2073	0	16.6353	17.0881
	LKA	0	0	1	8	idaly_neo	DALYs lost neonatal causes (per 100000)	20.8754	0	0	0	0	0
	LKA	0	0	1	9	avbirthealtstaff	Births attended by skilled health staff	0.4975	0.4975	0.4975	0	0.371212	0.380707
	LKA	0	0	1	10	avimmudpt	DPT immunization DPT (%)	0	0	0	0	0	0
	LKA	0	0	1	11	sba_wealth_ineq	Ratio skilled birth attendance poor/rich
	LKA	0	0	1	12	sba_rural_ineq	Ratio skilled birth attendance rural/urban
	LKA	0	0	1	13	who_cov	UHC service coverage index	9.4233	7.91976	8.1625	8.61359	5.38116	5.62208
	LKA	0	0	1	14	who_cov_ser_cap	UHC index sub service capacity	22.3335	22.4736	22.4987	19.8597	22.0988	22.1351
	LKA	0	0	1	15	who_cov_ncd	UHC index sub NCDs	13.9214	12.8882	12.8314	12.4438	10.7943	10.7086
	LKA	0	0	1	16	who_cov_repro	UHC index sub RMNC health	8.21817	7.20605	7.32015	7.10971	4.68111	4.91754
	LKA	0	0	1	17	who_cov_infec	UHC index sub infectious diseases	15.5558	14.6615	14.9997	13.8352	12.8405	12.9136
	LSO	0	0	1	1	avle	Life expectancy at birth	16.8646	17.2205	17.3103	12.5384	12.5384	12.5384
	LSO	0	0	1	2	halebirth	HALE at birth	14.5396	14.8782	15.1189	10.8648	10.8648	10.8648
	LSO	0	0	1	3	iavmortund5	Under-5 mortality rate	72.2551	74.1605	75.6846	60.1024	60.1024	60.1024
	LSO	0	0	1	4	imortneo	Neonatal mortality rate	37.7689	37.8977	38.3981	27.4664	27.4343	27.4498
	LSO	0	0	1	5	iavdalys_who	DALYs lost (per 100000)	12885.2	12977.3	12959.1	12090.1	12090.1	12090.1
	LSO	0	0	1	6	idaly_ncd	DALYs lost NCDs (per 100000)	8177.46	8882.96	8882.96	5414.49	5414.49	5414.49
	LSO	0	0	1	7	idaly_mat	DALYs lost maternal causes (per 100000)	437.349	454.985	456.462	213.636	179.255	194.998
	LSO	0	0	1	8	idaly_neo	DALYs lost neonatal causes (per 100000)	3975.98	4323.8	4354.8	3166.16	3119.54	3142.24
	LSO	0	0	1	9	avbirthealtstaff	Births attended by skilled health staff	10.4927	11.6044	11.6044	6.49156	6.48548	6.49639
	LSO	0	0	1	10	avimmudpt	DPT immunization DPT (%)	10.7908	11.0744	11.1451	5.28991	5.28991	5.28991
	LSO	0	0	1	11	sba_wealth_ineq	Ratio skilled birth attendance poor/rich	0.140979	0.149808	0.150113	0.135202	0.134494	0.134911
	LSO	0	0	1	12	sba_rural_ineq	Ratio skilled birth attendance rural/urban	0.0678266	0.0674017	0.0668037	0.0438875	0.0438875	0.0438875
	LSO	0	0	1	13	who_cov	UHC service coverage index	14.1809	16.0093	16.367	8.12691	8.12691	8.12691
	LSO	0	0	1	14	who_cov_ser_cap	UHC index sub service capacity	16.2513	16.7632	16.7767	14.8827	14.8827	14.8827
	LSO	0	0	1	15	who_cov_ncd	UHC index sub NCDs	13.1276	13.5146	13.6494	9.76645	9.76645	9.76645
	LSO	0	0	1	16	who_cov_repro	UHC index sub RMNC health	4.97888	8.96434	9.26308	0	0	0
	LSO	0	0	1	17	who_cov_infec	UHC index sub infectious diseases	14.7972	16.3692	17.1136	7.08333	6.84758	7.07607
	MAR	0	0	1	1	avle	Life expectancy at birth	4.05426	3.68121	3.43541	3.17206	3.17206	3.17206
	MAR	0	0	1	2	halebirth	HALE at birth	3.44064	3.08896	3.15579	2.7069	2.67274	2.65213
	MAR	0	0	1	3	iavmortund5	Under-5 mortality rate	11.7441	12.2787	10.464	10.1492	8.68034	7.98929
	MAR	0	0	1	4	imortneo	Neonatal mortality rate	8.42548	8.19079	7.6426	8.27802	7.39626	7.0947
	MAR	0	0	1	5	iavdalys_who	DALYs lost (per 100000)	4873.88	5160.84	4165.28	3698.58	3649.39	3363.68
	MAR	0	0	1	6	idaly_ncd	DALYs lost NCDs (per 100000)	7658.41	8087.79	8087.79	5086.56	5086.56	5086.56
	MAR	0	0	1	7	idaly_mat	DALYs lost maternal causes (per 100000)	82.3714	89.3374	88.3967	80.1685	80.5019	80.2399
	MAR	0	0	1	8	idaly_neo	DALYs lost neonatal causes (per 100000)	976.955	1040.88	967.101	951.261	765.561	720.931
	MAR	0	0	1	9	avbirthealtstaff	Births attended by skilled health staff	11.6044	11.6044	11.6044	11.4513	11.5251	11.5259
	MAR	0	0	1	10	avimmudpt	DPT immunization DPT (%)	0	0	0	0	0	0
	MAR	0	0	1	11	sba_wealth_ineq	Ratio skilled birth attendance poor/rich	0.222746	0.222753	0.222755	0.222123	0.222568	0.222571
	MAR	0	0	1	12	sba_rural_ineq	Ratio skilled birth attendance rural/urban	0.253105	0.252548	0.251956	0.253086	0.252294	0.251608
	MAR	0	0	1	13	who_cov	UHC service coverage index	1.47011	0.96586	0.740453	0.739101	0.441292	0
	MAR	0	0	1	14	who_cov_ser_cap	UHC index sub service capacity	14.5646	16.5621	16.4702	12.4372	12.7973	12.7609
	MAR	0	0	1	15	who_cov_ncd	UHC index sub NCDs	12.6769	12.0958	11.799	11.5793	11.5793	11.1737
	MAR	0	0	1	16	who_cov_repro	UHC index sub RMNC health	9.01271	8.87189	8.80507	7.32908	7.24732	7.24312
	MAR	0	0	1	17	who_cov_infec	UHC index sub infectious diseases	4.35145	2.89932	2.70498	3.94458	1.57183	1.4275
	MDA	0	0	1	1	avle	Life expectancy at birth	5.98338	5.96316	5.71991	3.85136	3.85136	3.85136
	MDA	0	0	1	2	halebirth	HALE at birth	4.8246	4.8246	4.69023	3.24431	3.24431	3.24431
	MDA	0	0	1	3	iavmortund5	Under-5 mortality rate	9.24815	8.8833	8.8509	6.28022	6.11981	6.12409
	MDA	0	0	1	4	imortneo	Neonatal mortality rate	8.13826	7.71313	7.68843	6.53887	6.53887	6.53887
	MDA	0	0	1	5	iavdalys_who	DALYs lost (per 100000)	15053.8	15053.8	14180.1	9851.69	9851.69	9851.69
	MDA	0	0	1	6	idaly_ncd	DALYs lost NCDs (per 100000)	15121.2	15121.2	15121.2	8947.8	8947.8	8947.8
	MDA	0	0	1	7	idaly_mat	DALYs lost maternal causes (per 100000)	6.15006	5.42302	5.16081	0	0	0
	MDA	0	0	1	8	idaly_neo	DALYs lost neonatal causes (per 100000)	350.408	319.338	319.663	228.794	259.155	259.155
	MDA	0	0	1	9	avbirthealtstaff	Births attended by skilled health staff	0.299108	0.299108	0.299108	0	0.0422458	0.0474218
	MDA	0	0	1	10	avimmudpt	DPT immunization DPT (%)	8.50747	8.50747	8.50747	8.22836	8.22836	8.22836
	MDA	0	0	1	11	sba_wealth_ineq	Ratio skilled birth attendance poor/rich	0.0132762	0.0123021	0.0123024	0.00890441	0.00904388	0.00904554
	MDA	0	0	1	12	sba_rural_ineq	Ratio skilled birth attendance rural/urban	0.0206659	0.0209075	0.0203124	0.0118819	0.0118819	0.0118819
	MDA	0	0	1	13	who_cov	UHC service coverage index	11.6859	11.3581	10.9163	5.75842	5.94927	5.87553
	MDA	0	0	1	14	who_cov_ser_cap	UHC index sub service capacity	11.6711	11.5021	11.3102	5.95726	5.95726	5.95726
	MDA	0	0	1	15	who_cov_ncd	UHC index sub NCDs	20.5984	20.5984	20.4846	18.9199	18.9199	18.9199
	MDA	0	0	1	16	who_cov_repro	UHC index sub RMNC health	8.31961	6.98278	6.54181	0	0	0
	MDA	0	0	1	17	who_cov_infec	UHC index sub infectious diseases	14.6522	14.0329	14.1322	12.5827	11.662	11.7415
	MDV	0	0	1	1	avle	Life expectancy at birth	0.989564	0.989564	0.989564	0.987399	0.987399	0.987399
	MDV	0	0	1	2	halebirth	HALE at birth	0.544353	0.544353	0.544353	0.544353	0.544353	0.544353
	MDV	0	0	1	3	iavmortund5	Under-5 mortality rate	5.05802	5.08775	5.08775	4.89104	4.89104	4.89104
	MDV	0	0	1	4	imortneo	Neonatal mortality rate	3.7896	3.7896	3.7896	3.7896	3.7896	3.7896
	MDV	0	0	1	5	iavdalys_who	DALYs lost (per 100000)	131.239	131.239	131.239	0	0	0
	MDV	0	0	1	6	idaly_ncd	DALYs lost NCDs (per 100000)	1393.58	1393.58	1393.58	730.737	730.737	730.737
	MDV	0	0	1	7	idaly_mat	DALYs lost maternal causes (per 100000)	83.8352	83.8352	83.8352	83.8352	83.8352	83.8352
	MDV	0	0	1	8	idaly_neo	DALYs lost neonatal causes (per 100000)	1519.26	1518.85	1519.12	1518.57	1518.57	1518.57
	MDV	0	0	1	9	avbirthealtstaff	Births attended by skilled health staff	0.4975	0.4975	0.4975	0.4975	0.4975	0.4975
	MDV	0	0	1	10	avimmudpt	DPT immunization DPT (%)	0.199594	0.199594	0.199594	0.199594	0.199594	0.199594
	MDV	0	0	1	11	sba_wealth_ineq	Ratio skilled birth attendance poor/rich	0	0	0	0	0	0
	MDV	0	0	1	12	sba_rural_ineq	Ratio skilled birth attendance rural/urban	0.00595878	0.00603426	0.00603426	0.00579575	0.00579575	0.00579575
	MDV	0	0	1	13	who_cov	UHC service coverage index	9.11784	9.09628	9.10785	9.11784	9.09628	9.10785
	MDV	0	0	1	14	who_cov_ser_cap	UHC index sub service capacity	17.67	17.67	17.67	16.8701	16.8701	16.8701
	MDV	0	0	1	15	who_cov_ncd	UHC index sub NCDs	14.1961	14.1961	14.1961	14.1961	14.1961	14.1961
	MDV	0	0	1	16	who_cov_repro	UHC index sub RMNC health	18.7438	18.9093	18.7915	18.2982	18.2982	18.2982
	MDV	0	0	1	17	who_cov_infec	UHC index sub infectious diseases	10.1508	10.4005	10.2082	10.0547	10.0547	10.0547
	MEX	1	1	1	1	avle	Life expectancy at birth	4.13445	4.0712	4.07431	4.13445	4.0712	4.07431
	MEX	1	1	1	2	halebirth	HALE at birth	3.99537	3.99537	3.99537	3.99537	3.99537	3.99537
	MEX	1	1	1	3	iavmortund5	Under-5 mortality rate	11.4375	9.98295	10.395	11.4375	9.98295	10.395
	MEX	1	1	1	4	imortneo	Neonatal mortality rate	7.11261	6.00725	6.32313	7.11261	6.00725	6.32313
	MEX	1	1	1	5	iavdalys_who	DALYs lost (per 100000)	7588.79	7588.79	7588.79	4916.13	4837.95	4841.82
	MEX	1	1	1	6	idaly_ncd	DALYs lost NCDs (per 100000)	7266.35	7266.35	7266.35	4989.35	4989.35	4989.35
	MEX	1	1	1	7	idaly_mat	DALYs lost maternal causes (per 100000)	52.4141	50.0969	50.7283	52.4141	50.0969	50.7283
	MEX	1	1	1	8	idaly_neo	DALYs lost neonatal causes (per 100000)	849.209	792.083	809.006	849.209	792.083	809.006
	MEX	1	1	1	9	avbirthealtstaff	Births attended by skilled health staff	2.50078	2.50078	2.50078	2.50078	2.50078	2.50078
	MEX	1	1	1	10	avimmudpt	DPT immunization DPT (%)	10.5454	10.5454	10.5454	10.5454	10.5454	10.5454
	MEX	1	1	1	11	sba_wealth_ineq	Ratio skilled birth attendance poor/rich	0.0805193	0.0781291	0.0785809	0.0800134	0.077364	0.0780648
	MEX	1	1	1	12	sba_rural_ineq	Ratio skilled birth attendance rural/urban	0.0693261	0.0693686	0.0693863	0.0693261	0.0693686	0.0693863
	MEX	1	1	1	13	who_cov	UHC service coverage index	6.02269	5.98356	5.98976	6.02269	5.98356	5.98976
	MEX	1	1	1	14	who_cov_ser_cap	UHC index sub service capacity	16.727	16.5045	16.6057	16.6508	16.5045	16.6057
	MEX	1	1	1	15	who_cov_ncd	UHC index sub NCDs	14.0214	14.0214	14.0214	14.0214	14.0214	14.0214
	MEX	1	1	1	16	who_cov_repro	UHC index sub RMNC health	7.35324	6.56849	6.58668	7.35324	6.56849	6.58668
	MEX	1	1	1	17	who_cov_infec	UHC index sub infectious diseases	10.7156	10.3003	10.4137	10.7156	9.99788	10.2677
	MHL	0	0	1	1	avle	Life expectancy at birth	11.7013	11.9704	11.9642	7.35265	7.35265	7.35265
	MHL	0	0	1	2	halebirth	HALE at birth	9.9594	10.1869	10.1869	5.90711	5.90711	5.90711
	MHL	0	0	1	3	iavmortund5	Under-5 mortality rate	25.8555	27.7327	27.7304	15.618	15.618	15.618
	MHL	0	0	1	4	imortneo	Neonatal mortality rate	11.7818	13.0446	13.0428	8.23205	8.23205	8.23205
	MHL	0	0	1	5	iavdalys_who	DALYs lost (per 100000)	13467.6	14603.6	14603.6	9024.54	9024.54	9024.54
	MHL	0	0	1	6	idaly_ncd	DALYs lost NCDs (per 100000)	11600.5	11600.5	11600.5	10223.2	10223.2	10223.2
	MHL	0	0	1	7	idaly_mat	DALYs lost maternal causes (per 100000)	164.553	171.871	171.823	140.713	140.713	140.713
	MHL	0	0	1	8	idaly_neo	DALYs lost neonatal causes (per 100000)	1275.58	1392.46	1393.16	822.372	822.372	822.372
	MHL	0	0	1	9	avbirthealtstaff	Births attended by skilled health staff	7.0224	7.0224	7.0224	5.39062	5.39062	5.39062
	MHL	0	0	1	10	avimmudpt	DPT immunization DPT (%)	15.84	15.84	15.84	15.0361	15.0361	15.0361
	MHL	0	0	1	11	sba_wealth_ineq	Ratio skilled birth attendance poor/rich
	MHL	0	0	1	12	sba_rural_ineq	Ratio skilled birth attendance rural/urban
	MHL	0	0	1	13	who_cov	UHC service coverage index	13.4027	14.398	14.3962	5.34716	5.34716	5.34716
	MHL	0	0	1	14	who_cov_ser_cap	UHC index sub service capacity	19.017	20.1178	20.0857	12.186	12.186	12.186
	MHL	0	0	1	15	who_cov_ncd	UHC index sub NCDs	20.5448	20.6637	20.6637	18.6593	18.6593	18.6593
	MHL	0	0	1	16	who_cov_repro	UHC index sub RMNC health	13.9879	14.7985	14.6127	5.7357	5.7357	5.7357
	MHL	0	0	1	17	who_cov_infec	UHC index sub infectious diseases	12.1691	13.0464	13.0577	4.27329	4.27329	4.27329
	MMR	0	0	1	1	avle	Life expectancy at birth	6.07076	5.30992	5.41717	4.84841	4.84841	4.84841
	MMR	0	0	1	2	halebirth	HALE at birth	4.72284	3.99152	4.1402	3.58988	3.58988	3.58988
	MMR	0	0	1	3	iavmortund5	Under-5 mortality rate	31.792	16.9829	18.6211	24.0696	14.3065	14.8937
	MMR	0	0	1	4	imortneo	Neonatal mortality rate	17.1565	6.15486	7.46501	11.9426	2.66537	3.27059
	MMR	0	0	1	5	iavdalys_who	DALYs lost (per 100000)	9419.12	8576.23	8654.37	8425.87	8029.08	8167.19
	MMR	0	0	1	6	idaly_ncd	DALYs lost NCDs (per 100000)	9095.46	8000.6	7932.36	5982.74	5558.63	5459.97
	MMR	0	0	1	7	idaly_mat	DALYs lost maternal causes (per 100000)	156.374	8.8272	62.064	26.9515	0	0
	MMR	0	0	1	8	idaly_neo	DALYs lost neonatal causes (per 100000)	1730.92	287.879	465.757	1054.57	0	0
	MMR	0	0	1	9	avbirthealtstaff	Births attended by skilled health staff	22.5141	16.3536	17.8835	21.798	15.3394	17.0521
	MMR	0	0	1	10	avimmudpt	DPT immunization DPT (%)	7.82218	7.59642	7.64746	7.08868	7.08868	7.08868
	MMR	0	0	1	11	sba_wealth_ineq	Ratio skilled birth attendance poor/rich	0.237158	0.173933	0.184437	0.233251	0.171328	0.18272
	MMR	0	0	1	12	sba_rural_ineq	Ratio skilled birth attendance rural/urban	0.228032	0.178734	0.186606	0.219867	0.166131	0.175007
	MMR	0	0	1	13	who_cov	UHC service coverage index	6.42715	0	0.836028	5.42696	0	0
	MMR	0	0	1	14	who_cov_ser_cap	UHC index sub service capacity	20.6271	9.6895	14.7209	20.2916	9.49052	14.5478
	MMR	0	0	1	15	who_cov_ncd	UHC index sub NCDs	17.5484	16.7659	16.7918	16.4995	15.8431	15.8857
	MMR	0	0	1	16	who_cov_repro	UHC index sub RMNC health	6.76577	1.49924	0	5.10651	1.41122	0
	MMR	0	0	1	17	who_cov_infec	UHC index sub infectious diseases	0	0	0	0	0	0
	MNE	0	0	1	1	avle	Life expectancy at birth	4.18947	4.18677	4.18489	2.63042	2.59507	2.5932
	MNE	0	0	1	2	halebirth	HALE at birth	3.12898	3.12898	3.12898	2.22056	2.22056	2.22056
	MNE	0	0	1	3	iavmortund5	Under-5 mortality rate	0	0	0	0	0	0
	MNE	0	0	1	4	imortneo	Neonatal mortality rate	0.357852	0.357852	0.357852	0.357852	0.357852	0.357852
	MNE	0	0	1	5	iavdalys_who	DALYs lost (per 100000)	12499.2	12499.2	12499.2	5398.06	5398.06	5398.06
	MNE	0	0	1	6	idaly_ncd	DALYs lost NCDs (per 100000)	13899.5	13899.5	13899.5	5660.96	5660.96	5660.96
	MNE	0	0	1	7	idaly_mat	DALYs lost maternal causes (per 100000)	3.3852	3.3852	3.3852	3.3852	3.3852	3.3852
	MNE	0	0	1	8	idaly_neo	DALYs lost neonatal causes (per 100000)	59.3327	58.11	58.0388	59.3327	58.11	58.0388
	MNE	0	0	1	9	avbirthealtstaff	Births attended by skilled health staff	1.1856	1.1856	1.1856	1.15679	1.15249	1.14775
	MNE	0	0	1	10	avimmudpt	DPT immunization DPT (%)	10.3935	10.3935	10.3935	10.1837	10.1329	10.134
	MNE	0	0	1	11	sba_wealth_ineq	Ratio skilled birth attendance poor/rich	0.0146	0.0120603	0.0110486	0.00832599	0.00731516	0.00609839
	MNE	0	0	1	12	sba_rural_ineq	Ratio skilled birth attendance rural/urban	0	0	0	0	0	0
	MNE	0	0	1	13	who_cov	UHC service coverage index	11.8251	11.7737	11.7697	10.4656	10.1639	9.83081
	MNE	0	0	1	14	who_cov_ser_cap	UHC index sub service capacity	16.34	16.34	16.34	13.892	13.7988	13.7899
	MNE	0	0	1	15	who_cov_ncd	UHC index sub NCDs	19.5661	19.5661	19.5661	17.0677	17.0677	17.0677
	MNE	0	0	1	16	who_cov_repro	UHC index sub RMNC health	18.8889	18.691	18.5288	18.6263	18.6263	18.5288
	MNE	0	0	1	17	who_cov_infec	UHC index sub infectious diseases	11.4408	11.1781	10.9105	10.9544	10.5892	10.2077
	MNG	0	0	1	1	avle	Life expectancy at birth	8.8108	9.09808	8.77739	8.8108	9.09808	8.77739
	MNG	0	0	1	2	halebirth	HALE at birth	6.76002	7.04085	7.13049	6.76002	7.04085	7.13049
	MNG	0	0	1	3	iavmortund5	Under-5 mortality rate	9.67929	10.4213	10.2829	9.1487	9.24765	9.22546
	MNG	0	0	1	4	imortneo	Neonatal mortality rate	4.62698	4.92286	4.81642	4.62698	4.6919	4.60123
	MNG	0	0	1	5	iavdalys_who	DALYs lost (per 100000)	10550.8	11873.5	10653.4	10550.8	11760.3	10653.4
	MNG	0	0	1	6	idaly_ncd	DALYs lost NCDs (per 100000)	10359.5	10614.2	10614.2	9869.82	9869.82	9869.82
	MNG	0	0	1	7	idaly_mat	DALYs lost maternal causes (per 100000)	62.8104	69.4982	70.0104	62.8104	68.6526	68.9384
	MNG	0	0	1	8	idaly_neo	DALYs lost neonatal causes (per 100000)	1252.58	1367.04	1344.88	1252.58	1363.29	1333.24
	MNG	0	0	1	9	avbirthealtstaff	Births attended by skilled health staff	0.695097	0.695097	0.695097	0.695097	0.695097	0.695097
	MNG	0	0	1	10	avimmudpt	DPT immunization DPT (%)	0.199594	0.199594	0.199594	0.199594	0.199594	0.199594
	MNG	0	0	1	11	sba_wealth_ineq	Ratio skilled birth attendance poor/rich	0.0245173	0.0251508	0.025098	0.0245173	0.0251508	0.025098
	MNG	0	0	1	12	sba_rural_ineq	Ratio skilled birth attendance rural/urban	0.0237631	0.023808	0.0232781	0.0237631	0.023808	0.0232781
	MNG	0	0	1	13	who_cov	UHC service coverage index	9.98818	10.7618	10.3532	9.98818	10.7618	10.3532
	MNG	0	0	1	14	who_cov_ser_cap	UHC index sub service capacity	0	1.50437	1.24635	0	0	0
	MNG	0	0	1	15	who_cov_ncd	UHC index sub NCDs	18.8963	19.0158	18.7705	18.8963	19.0158	18.7705
	MNG	0	0	1	16	who_cov_repro	UHC index sub RMNC health	4.08286	4.26838	3.93321	4.08286	4.26838	3.93321
	MNG	0	0	1	17	who_cov_infec	UHC index sub infectious diseases	19.8297	19.7781	19.7792	19.8297	19.7781	19.7792
	MRT	0	0	1	1	avle	Life expectancy at birth	4.26868	4.34041	4.43735	4.26868	4.32305	4.33328
	MRT	0	0	1	2	halebirth	HALE at birth	2.979	3.04819	3.24838	2.979	3.0304	3.04584
	MRT	0	0	1	3	iavmortund5	Under-5 mortality rate	56.2673	49.4113	51.1377	56.2673	49.4113	51.1377
	MRT	0	0	1	4	imortneo	Neonatal mortality rate	25.0967	20.8596	21.7958	25.0967	20.8596	21.7958
	MRT	0	0	1	5	iavdalys_who	DALYs lost (per 100000)	5608.27	5916.26	5867.22	5608.27	5916.26	5867.22
	MRT	0	0	1	6	idaly_ncd	DALYs lost NCDs (per 100000)	0	0	0	0	0	0
	MRT	0	0	1	7	idaly_mat	DALYs lost maternal causes (per 100000)	690.351	737.039	739.345	686.454	733.231	739.345
	MRT	0	0	1	8	idaly_neo	DALYs lost neonatal causes (per 100000)	3474.08	2812	3003.22	3474.08	2812	3003.22
	MRT	0	0	1	9	avbirthealtstaff	Births attended by skilled health staff	17.2874	19.5807	19.9135	17.2874	19.4789	19.8764
	MRT	0	0	1	10	avimmudpt	DPT immunization DPT (%)	17.1951	17.2326	17.2773	17.1951	17.2326	17.2669
	MRT	0	0	1	11	sba_wealth_ineq	Ratio skilled birth attendance poor/rich	0.207064	0.206916	0.208213	0.206954	0.206532	0.208171
	MRT	0	0	1	12	sba_rural_ineq	Ratio skilled birth attendance rural/urban	0.232958	0.234995	0.236802	0.232958	0.233843	0.236542
	MRT	0	0	1	13	who_cov	UHC service coverage index	13.5287	15.6281	16.0049	13.5069	15.5612	15.9764
	MRT	0	0	1	14	who_cov_ser_cap	UHC index sub service capacity	14.231	15.3525	15.4238	14.23	15.3405	15.4238
	MRT	0	0	1	15	who_cov_ncd	UHC index sub NCDs	8.11258	7.71872	7.75601	8.11258	7.71872	7.75601
	MRT	0	0	1	16	who_cov_repro	UHC index sub RMNC health	16.9123	17.3148	17.3118	16.9121	17.3148	17.3118
	MRT	0	0	1	17	who_cov_infec	UHC index sub infectious diseases	16.0129	17.5244	17.577	16.0129	17.5244	17.577
	MUS	0	0	1	1	avle	Life expectancy at birth	4.3982	4.31733	4.32171	4.10784	3.95611	3.9819
	MUS	0	0	1	2	halebirth	HALE at birth	4.25038	4.25038	4.25038	3.99874	3.99874	3.99874
	MUS	0	0	1	3	iavmortund5	Under-5 mortality rate	11.3905	9.84885	10.3082	11.3905	9.84885	10.3082
	MUS	0	0	1	4	imortneo	Neonatal mortality rate	8.0441	6.9326	7.28425	8.0441	6.9326	7.28425
	MUS	0	0	1	5	iavdalys_who	DALYs lost (per 100000)	11601.2	11601.2	11601.2	7546.15	7426.84	7455.35
	MUS	0	0	1	6	idaly_ncd	DALYs lost NCDs (per 100000)	12551.8	12551.8	12551.8	8291.67	8291.67	8291.67
	MUS	0	0	1	7	idaly_mat	DALYs lost maternal causes (per 100000)	30.1011	26.258	26.973	30.1011	26.258	26.973
	MUS	0	0	1	8	idaly_neo	DALYs lost neonatal causes (per 100000)	553.531	495.157	514.05	553.531	495.157	514.05
	MUS	0	0	1	9	avbirthealtstaff	Births attended by skilled health staff	0.219523	0.219523	0.219523	0.216085	0.214438	0.215954
	MUS	0	0	1	10	avimmudpt	DPT immunization DPT (%)	2.90909	2.90909	2.90909	2.90909	2.90909	2.90909
	MUS	0	0	1	11	sba_wealth_ineq	Ratio skilled birth attendance poor/rich
	MUS	0	0	1	12	sba_rural_ineq	Ratio skilled birth attendance rural/urban
	MUS	0	0	1	13	who_cov	UHC service coverage index	12.8151	12.7675	12.7729	12.8151	12.7675	12.7729
	MUS	0	0	1	14	who_cov_ser_cap	UHC index sub service capacity	17.0484	16.6058	16.7225	16.859	16.6058	16.7225
	MUS	0	0	1	15	who_cov_ncd	UHC index sub NCDs	18.5829	18.5829	18.5829	17.6673	17.6673	17.6673
	MUS	0	0	1	16	who_cov_repro	UHC index sub RMNC health	13.7256	12.8954	12.9354	13.7256	12.8954	12.9354
	MUS	0	0	1	17	who_cov_infec	UHC index sub infectious diseases	18.9004	18.5328	18.6056	18.7255	17.9133	18.2756
	MYS	0	0	1	1	avle	Life expectancy at birth	4.54078	4.49311	4.50453	4.54078	4.49311	4.50453
	MYS	0	0	1	2	halebirth	HALE at birth	3.6919	3.6919	3.6919	3.6919	3.6919	3.6919
	MYS	0	0	1	3	iavmortund5	Under-5 mortality rate	4.02788	2.84834	3.56038	4.02788	2.84834	3.56038
	MYS	0	0	1	4	imortneo	Neonatal mortality rate	2.61849	1.67758	2.22055	2.61849	1.67758	2.22055
	MYS	0	0	1	5	iavdalys_who	DALYs lost (per 100000)	5450.96	5450.96	5450.96	3378.69	3331.82	3350.14
	MYS	0	0	1	6	idaly_ncd	DALYs lost NCDs (per 100000)	5396.34	5396.34	5396.34	3633	3633	3633
	MYS	0	0	1	7	idaly_mat	DALYs lost maternal causes (per 100000)	46.2034	44.601	45.6554	46.2034	44.601	45.6554
	MYS	0	0	1	8	idaly_neo	DALYs lost neonatal causes (per 100000)	251.943	200.764	229.531	251.943	200.764	229.531
	MYS	0	0	1	9	avbirthealtstaff	Births attended by skilled health staff	0.457883	0.457883	0.457883	0.457883	0.457883	0.457883
	MYS	0	0	1	10	avimmudpt	DPT immunization DPT (%)	0.9899	0.9899	0.9899	0.9899	0.9899	0.9899
	MYS	0	0	1	11	sba_wealth_ineq	Ratio skilled birth attendance poor/rich
	MYS	0	0	1	12	sba_rural_ineq	Ratio skilled birth attendance rural/urban
	MYS	0	0	1	13	who_cov	UHC service coverage index	4.77649	4.74834	4.7609	4.77649	4.74834	4.7609
	MYS	0	0	1	14	who_cov_ser_cap	UHC index sub service capacity	2.02303	1.77902	2.08311	2.02303	1.77902	0
	MYS	0	0	1	15	who_cov_ncd	UHC index sub NCDs	18.6376	18.6376	18.6376	18.6376	18.6376	18.6376
	MYS	0	0	1	16	who_cov_repro	UHC index sub RMNC health	7.00766	6.29636	6.45464	7.00766	6.29636	6.45464
	MYS	0	0	1	17	who_cov_infec	UHC index sub infectious diseases	8.77931	8.35043	8.62825	8.77931	8.12954	8.62825
	NAM	0	0	1	1	avle	Life expectancy at birth	12.5892	12.5501	12.6059	11.7133	11.7133	11.7133
	NAM	0	0	1	2	halebirth	HALE at birth	10.9838	10.9838	10.9838	10.1642	10.1642	10.1642
	NAM	0	0	1	3	iavmortund5	Under-5 mortality rate	38.7237	37.4171	39.7079	34.9105	34.683	34.9105
	NAM	0	0	1	4	imortneo	Neonatal mortality rate	18.7753	17.6784	19.4055	16.97	16.97	16.97
	NAM	0	0	1	5	iavdalys_who	DALYs lost (per 100000)	17172.7	17172.7	17172.7	16971.6	16971.6	16971.6
	NAM	0	0	1	6	idaly_ncd	DALYs lost NCDs (per 100000)	3839.74	3839.74	3839.74	2905.54	2905.54	2905.54
	NAM	0	0	1	7	idaly_mat	DALYs lost maternal causes (per 100000)	205.364	203.431	208.433	196.895	196.764	196.895
	NAM	0	0	1	8	idaly_neo	DALYs lost neonatal causes (per 100000)	3371.12	3312.78	3399.64	3236.19	3236.19	3236.19
	NAM	0	0	1	9	avbirthealtstaff	Births attended by skilled health staff
	NAM	0	0	1	10	avimmudpt	DPT immunization DPT (%)	9.62182	9.62182	9.62182	9.62182	9.62182	9.62182
	NAM	0	0	1	11	sba_wealth_ineq	Ratio skilled birth attendance poor/rich	0.181089	0.179568	0.182412	0.180177	0.179568	0.18038
	NAM	0	0	1	12	sba_rural_ineq	Ratio skilled birth attendance rural/urban	0.12698	0.126818	0.127979	0.125493	0.125493	0.125493
	NAM	0	0	1	13	who_cov	UHC service coverage index	14.9644	14.944	14.9856	13.1552	13.0857	13.1552
	NAM	0	0	1	14	who_cov_ser_cap	UHC index sub service capacity	23.7152	23.5651	24.1361	21.7949	21.7949	21.7949
	NAM	0	0	1	15	who_cov_ncd	UHC index sub NCDs	18.6668	18.6668	18.6668	17.8691	17.8691	17.8691
	NAM	0	0	1	16	who_cov_repro	UHC index sub RMNC health	13.5685	12.5119	13.9702	10.9846	10.9846	10.9846
	NAM	0	0	1	17	who_cov_infec	UHC index sub infectious diseases	18.0644	17.5344	18.2745	17.4946	17.4946	17.4946
	NGA	0	0	1	1	avle	Life expectancy at birth	9.73458	9.3053	9.42006	9.73458	9.3053	9.42006
	NGA	0	0	1	2	halebirth	HALE at birth	8.25714	7.84968	7.984	8.25714	7.84968	7.984
	NGA	0	0	1	3	iavmortund5	Under-5 mortality rate	93.0958	80.7631	82.3606	93.0958	80.7631	82.3606
	NGA	0	0	1	4	imortneo	Neonatal mortality rate	28.3786	16.5599	18.2395	28.3786	16.5599	18.2395
	NGA	0	0	1	5	iavdalys_who	DALYs lost (per 100000)	18059.4	17810.8	17873.8	18059.4	17810.8	17873.8
	NGA	0	0	1	6	idaly_ncd	DALYs lost NCDs (per 100000)	1852.36	257.252	216.48	1841.1	140.323	118.731
	NGA	0	0	1	7	idaly_mat	DALYs lost maternal causes (per 100000)	474.584	317.383	376.619	474.584	317.383	376.619
	NGA	0	0	1	8	idaly_neo	DALYs lost neonatal causes (per 100000)	6821.36	5519.53	5699.68	6821.36	5519.53	5699.68
	NGA	0	0	1	9	avbirthealtstaff	Births attended by skilled health staff	22.9622	19.0396	19.9664	22.9622	19.0396	19.9664
	NGA	0	0	1	10	avimmudpt	DPT immunization DPT (%)	24.4576	24.4063	24.4253	24.4576	24.4063	24.4253
	NGA	0	0	1	11	sba_wealth_ineq	Ratio skilled birth attendance poor/rich	0.124748	0.110279	0.113966	0.124748	0.110279	0.113962
	NGA	0	0	1	12	sba_rural_ineq	Ratio skilled birth attendance rural/urban	0.240209	0.21236	0.220657	0.240209	0.21236	0.220657
	NGA	0	0	1	13	who_cov	UHC service coverage index	12.115	7.49829	9.43072	12.115	7.49829	9.43072
	NGA	0	0	1	14	who_cov_ser_cap	UHC index sub service capacity	16.4421	11.2242	14.3384	16.4421	11.2242	14.3384
	NGA	0	0	1	15	who_cov_ncd	UHC index sub NCDs	5.84665	3.81511	4.692	5.84665	3.81511	4.692
	NGA	0	0	1	16	who_cov_repro	UHC index sub RMNC health	18.4276	14.4904	15.4429	18.4273	14.4904	15.4429
	NGA	0	0	1	17	who_cov_infec	UHC index sub infectious diseases	15.1238	13.8338	12.876	15.1238	13.8338	12.876
	NIC	1	0	1	1	avle	Life expectancy at birth	2.76871	3.0175	2.70137	0.0927126	0.0927126	0.0927126
	NIC	1	0	1	2	halebirth	HALE at birth	2.19583	2.43115	2.59724	0	0	0
	NIC	1	0	1	3	iavmortund5	Under-5 mortality rate	9.82989	10.6129	10.5106	4.6039	4.6039	4.6039
	NIC	1	0	1	4	imortneo	Neonatal mortality rate	6.44	6.69411	6.61558	5.1036	5.1036	5.1036
	NIC	1	0	1	5	iavdalys_who	DALYs lost (per 100000)	220.002	1887.23	321.04	0	0	0
	NIC	1	0	1	6	idaly_ncd	DALYs lost NCDs (per 100000)	3975.2	4302.27	4302.27	1966.9	1966.9	1966.9
	NIC	1	0	1	7	idaly_mat	DALYs lost maternal causes (per 100000)	38.2303	44.7053	45.3248	26.4658	26.4658	26.4658
	NIC	1	0	1	8	idaly_neo	DALYs lost neonatal causes (per 100000)	433.896	542.639	526.453	275.958	228.442	238.467
	NIC	1	0	1	9	avbirthealtstaff	Births attended by skilled health staff	5.58129	5.58129	5.58129	5.41141	5.41141	5.41141
	NIC	1	0	1	10	avimmudpt	DPT immunization DPT (%)	0.9899	0.9899	0.9899	0.453141	0.453141	0.453141
	NIC	1	0	1	11	sba_wealth_ineq	Ratio skilled birth attendance poor/rich	0.232252	0.232485	0.23249	0.230575	0.230167	0.230142
	NIC	1	0	1	12	sba_rural_ineq	Ratio skilled birth attendance rural/urban	0.187057	0.186975	0.186719	0.185748	0.185748	0.185748
	NIC	1	0	1	13	who_cov	UHC service coverage index	5.38033	6.1159	5.7783	1.92355	1.92355	1.92355
	NIC	1	0	1	14	who_cov_ser_cap	UHC index sub service capacity	18.7891	19.6573	19.5573	14.5417	14.5417	14.5417
	NIC	1	0	1	15	who_cov_ncd	UHC index sub NCDs	10.5833	10.6855	10.3146	8.00098	8.00098	8.00098
	NIC	1	0	1	16	who_cov_repro	UHC index sub RMNC health	8.85421	8.95949	8.74431	4.55987	4.55987	4.55987
	NIC	1	0	1	17	who_cov_infec	UHC index sub infectious diseases	13.0398	12.8599	12.8926	10.6611	10.6611	10.6611
	NPL	0	0	1	1	avle	Life expectancy at birth	4.0068	3.68635	3.92541	0	0	0
	NPL	0	0	1	2	halebirth	HALE at birth	3.5565	3.25623	3.54564	0	0	0
	NPL	0	0	1	3	iavmortund5	Under-5 mortality rate	13.8932	1.18749	4.54007	0	0	0
	NPL	0	0	1	4	imortneo	Neonatal mortality rate	11.6966	1.70526	4.59198	0	0	0
	NPL	0	0	1	5	iavdalys_who	DALYs lost (per 100000)	4588.01	4242.74	4504.94	1520.53	0	1637.57
	NPL	0	0	1	6	idaly_ncd	DALYs lost NCDs (per 100000)	4980.62	4028.89	4294.8	1492.47	0	0
	NPL	0	0	1	7	idaly_mat	DALYs lost maternal causes (per 100000)	279.003	187.089	290.826	0	0	0
	NPL	0	0	1	8	idaly_neo	DALYs lost neonatal causes (per 100000)	1595.41	357	708.478	0	0	0
	NPL	0	0	1	9	avbirthealtstaff	Births attended by skilled health staff	17.8395	12.7186	17.9156	16.886	11.5312	17.0566
	NPL	0	0	1	10	avimmudpt	DPT immunization DPT (%)	7.18398	7.10055	7.20053	3.97731	3.97731	3.97731
	NPL	0	0	1	11	sba_wealth_ineq	Ratio skilled birth attendance poor/rich	0.227014	0.144498	0.20412	0.221918	0.14048	0.200806
	NPL	0	0	1	12	sba_rural_ineq	Ratio skilled birth attendance rural/urban	0.154917	0.114453	0.145061	0.142509	0.0981109	0.130888
	NPL	0	0	1	13	who_cov	UHC service coverage index	8.25856	7.18781	10.2195	7.56642	5.23778	9.59668
	NPL	0	0	1	14	who_cov_ser_cap	UHC index sub service capacity	15.7623	14.2576	17.053	15.7324	14.0485	17.0026
	NPL	0	0	1	15	who_cov_ncd	UHC index sub NCDs	14.427	13.79	13.938	12.8961	12.6669	12.8961
	NPL	0	0	1	16	who_cov_repro	UHC index sub RMNC health	2.24934	0	0	0	0	0
	NPL	0	0	1	17	who_cov_infec	UHC index sub infectious diseases	8.35518	11.5293	11.889	7.50242	6.72464	9.33196
	PAK	0	0	1	1	avle	Life expectancy at birth	8.05817	8.12788	8.19711	8.05817	8.12788	8.19711
	PAK	0	0	1	2	halebirth	HALE at birth	6.84535	6.91126	7.01724	6.84535	6.91126	7.01724
	PAK	0	0	1	3	iavmortund5	Under-5 mortality rate	48.7472	39.0477	40.2507	47.3407	39.0477	40.2507
	PAK	0	0	1	4	imortneo	Neonatal mortality rate	33.8495	25.2235	26.0899	32.8398	25.2235	26.0899
	PAK	0	0	1	5	iavdalys_who	DALYs lost (per 100000)	13092.6	13223.8	13249.3	13092.6	13223.8	13249.3
	PAK	0	0	1	6	idaly_ncd	DALYs lost NCDs (per 100000)	4139.78	4141.25	3987.22	3942.54	3228.42	3264.25
	PAK	0	0	1	7	idaly_mat	DALYs lost maternal causes (per 100000)	345.429	299.168	340.565	331.175	299.168	336.828
	PAK	0	0	1	8	idaly_neo	DALYs lost neonatal causes (per 100000)	8560.37	7659.9	7775.22	8435.76	7659.9	7775.22
	PAK	0	0	1	9	avbirthealtstaff	Births attended by skilled health staff	14.2975	11.2965	12.6394	14.0409	10.8629	12.2735
	PAK	0	0	1	10	avimmudpt	DPT immunization DPT (%)	16.4282	16.4548	16.4847	16.4282	16.4548	16.4847
	PAK	0	0	1	11	sba_wealth_ineq	Ratio skilled birth attendance poor/rich	0.20063	0.143745	0.152944	0.197814	0.143512	0.14997
	PAK	0	0	1	12	sba_rural_ineq	Ratio skilled birth attendance rural/urban	0.1213	0.104856	0.11223	0.117116	0.0990829	0.106837
	PAK	0	0	1	13	who_cov	UHC service coverage index	8.92286	10.8238	10.9795	8.80361	10.8238	10.951
	PAK	0	0	1	14	who_cov_ser_cap	UHC index sub service capacity	11.9268	14.1239	16.5342	11.9097	14.1239	16.5275
	PAK	0	0	1	15	who_cov_ncd	UHC index sub NCDs	16.6289	16.3761	16.3803	16.4908	16.1123	16.1193
	PAK	0	0	1	16	who_cov_repro	UHC index sub RMNC health	9.71365	9.736	7.87512	9.60754	9.736	7.87512
	PAK	0	0	1	17	who_cov_infec	UHC index sub infectious diseases	14.8053	17.0091	16.9829	14.7194	17.0091	16.9829
	PAN	1	0	0	1	avle	Life expectancy at birth	0.310218	0.310218	0.310218	0.310218	0	0.310218
	PAN	1	0	0	2	halebirth	HALE at birth	0.607907	0.607907	0.607907	0.607907	0.607907	0.607907
	PAN	1	0	0	3	iavmortund5	Under-5 mortality rate	12.5128	12.5128	12.5128	12.5128	12.5128	12.5128
	PAN	1	0	0	4	imortneo	Neonatal mortality rate	7.46931	7.46931	7.46931	7.46931	7.46931	7.46931
	PAN	1	0	0	5	iavdalys_who	DALYs lost (per 100000)	4701.88	4701.88	4701.88	1922.87	1922.87	1922.87
	PAN	1	0	0	6	idaly_ncd	DALYs lost NCDs (per 100000)	4421.03	4421.03	4421.03	1781.9	1781.9	1781.9
	PAN	1	0	0	7	idaly_mat	DALYs lost maternal causes (per 100000)	81.83	81.83	81.83	81.83	81.83	81.83
	PAN	1	0	0	8	idaly_neo	DALYs lost neonatal causes (per 100000)	759.11	756.983	757.378	759.11	756.983	757.378
	PAN	1	0	0	9	avbirthealtstaff	Births attended by skilled health staff	5.1084	5.1084	5.1084	5.1084	5.1084	5.1084
	PAN	1	0	0	10	avimmudpt	DPT immunization DPT (%)	13.2784	13.2784	13.2784	13.2784	13.2784	13.2784
	PAN	1	0	0	11	sba_wealth_ineq	Ratio skilled birth attendance poor/rich	0.208749	0.208749	0.208749	0.208169	0.208169	0.208169
	PAN	1	0	0	12	sba_rural_ineq	Ratio skilled birth attendance rural/urban	0.179106	0.179106	0.179106	0.179106	0.179106	0.179106
	PAN	1	0	0	13	who_cov	UHC service coverage index	4.34658	4.23135	4.25236	4.34658	4.23135	4.25236
	PAN	1	0	0	14	who_cov_ser_cap	UHC index sub service capacity	8.99623	8.99623	8.99623	8.99623	8.99623	8.99623
	PAN	1	0	0	15	who_cov_ncd	UHC index sub NCDs	13.1916	13.1916	13.1916	13.1916	13.1916	13.1916
	PAN	1	0	0	16	who_cov_repro	UHC index sub RMNC health	9.94432	9.94432	9.75917	9.94432	9.94432	9.75917
	PAN	1	0	0	17	who_cov_infec	UHC index sub infectious diseases	13.7132	13.7132	13.5551	13.7132	13.7132	13.5551
	PER	1	0	1	1	avle	Life expectancy at birth	0	0	0	0	0	0
	PER	1	0	1	2	halebirth	HALE at birth	0	0	0	0	0	0
	PER	1	0	1	3	iavmortund5	Under-5 mortality rate	7.69127	8.01083	8.22871	6.81493	6.87186	6.92825
	PER	1	0	1	4	imortneo	Neonatal mortality rate	3.98435	4.03114	4.19826	3.98435	3.7964	3.9178
	PER	1	0	1	5	iavdalys_who	DALYs lost (per 100000)	2550.33	3836.82	2833.89	0	149.27	137.579
	PER	1	0	1	6	idaly_ncd	DALYs lost NCDs (per 100000)	2929.11	2929.11	2929.11	0	0	0
	PER	1	0	1	7	idaly_mat	DALYs lost maternal causes (per 100000)	83.9223	87.0365	87.62	83.827	86.1493	86.965
	PER	1	0	1	8	idaly_neo	DALYs lost neonatal causes (per 100000)	1130.02	1136.84	1154.37	1038.61	1136.84	1154.37
	PER	1	0	1	9	avbirthealtstaff	Births attended by skilled health staff	6.38941	6.38941	6.38941	6.38941	6.38941	6.38941
	PER	1	0	1	10	avimmudpt	DPT immunization DPT (%)	10.6966	10.6966	10.6966	10.6966	10.6966	10.6966
	PER	1	0	1	11	sba_wealth_ineq	Ratio skilled birth attendance poor/rich	0.175652	0.175698	0.175939	0.174586	0.17494	0.17528
	PER	1	0	1	12	sba_rural_ineq	Ratio skilled birth attendance rural/urban	0.159821	0.16031	0.160255	0.159821	0.16031	0.160255
	PER	1	0	1	13	who_cov	UHC service coverage index	1.51269	1.49751	1.80163	0.396515	0.767218	0.839186
	PER	1	0	1	14	who_cov_ser_cap	UHC index sub service capacity	15.4182	15.9096	15.9842	14.8424	14.8424	14.8424
	PER	1	0	1	15	who_cov_ncd	UHC index sub NCDs	0	0	0	0	0	0
	PER	1	0	1	16	who_cov_repro	UHC index sub RMNC health	10.8618	9.96258	9.88645	9.66948	9.52043	9.49639
	PER	1	0	1	17	who_cov_infec	UHC index sub infectious diseases	6.51102	6.191	6.61116	5.56053	5.41207	5.83068
	PHL	0	0	1	1	avle	Life expectancy at birth	4.66601	4.12542	4.26152	4.66601	4.12542	4.26152
	PHL	0	0	1	2	halebirth	HALE at birth	3.70807	3.19336	3.53437	3.70807	3.19336	3.53437
	PHL	0	0	1	3	iavmortund5	Under-5 mortality rate	16.7429	10.6261	12.2209	16.7429	10.6261	12.2209
	PHL	0	0	1	4	imortneo	Neonatal mortality rate	8.35826	5.94938	6.43293	8.35826	5.94938	6.43293
	PHL	0	0	1	5	iavdalys_who	DALYs lost (per 100000)	4926.7	4662.49	4461.81	4820.84	4518.56	4367.9
	PHL	0	0	1	6	idaly_ncd	DALYs lost NCDs (per 100000)	5816.01	6460.93	6460.93	4967	4590.58	4669.96
	PHL	0	0	1	7	idaly_mat	DALYs lost maternal causes (per 100000)	80.8542	84.5156	87.6412	80.8542	83.3249	84.6347
	PHL	0	0	1	8	idaly_neo	DALYs lost neonatal causes (per 100000)	1352.45	963.723	1026.47	1343.96	923.29	1026.47
	PHL	0	0	1	9	avbirthealtstaff	Births attended by skilled health staff	13.0854	12.7271	13.1664	12.9144	12.421	13.1622
	PHL	0	0	1	10	avimmudpt	DPT immunization DPT (%)	17.0458	16.9763	17.0523	17.0458	16.9763	17.0523
	PHL	0	0	1	11	sba_wealth_ineq	Ratio skilled birth attendance poor/rich	0.206801	0.203081	0.209012	0.204179	0.20081	0.208941
	PHL	0	0	1	12	sba_rural_ineq	Ratio skilled birth attendance rural/urban	0.112628	0.108816	0.105216	0.112628	0.10806	0.104618
	PHL	0	0	1	13	who_cov	UHC service coverage index	13.4976	12.8101	13.4455	13.365	12.4774	13.189
	PHL	0	0	1	14	who_cov_ser_cap	UHC index sub service capacity	20.2715	20.5849	20.7868	20.1288	20.3823	20.4163
	PHL	0	0	1	15	who_cov_ncd	UHC index sub NCDs	10.3554	9.42595	9.5196	10.3554	9.19219	9.33188
	PHL	0	0	1	16	who_cov_repro	UHC index sub RMNC health	11.4176	10.7893	12.4519	11.3788	10.7575	12.3543
	PHL	0	0	1	17	who_cov_infec	UHC index sub infectious diseases	17.0033	14.621	15.0825	17.0033	14.621	15.0825
	PLW	0	0	1	1	avle	Life expectancy at birth	10.6042	10.6042	10.6042	10.6016	10.6016	10.6016
	PLW	0	0	1	2	halebirth	HALE at birth	8.87948	8.87948	8.87948	8.8759	8.8759	8.8759
	PLW	0	0	1	3	iavmortund5	Under-5 mortality rate	15.104	15.104	15.104	14.5379	14.5379	14.5379
	PLW	0	0	1	4	imortneo	Neonatal mortality rate	8.41978	8.41978	8.41978	8.29077	8.29077	8.29077
	PLW	0	0	1	5	iavdalys_who	DALYs lost (per 100000)	18165.6	18165.6	18165.6	16541.7	16541.7	16541.7
	PLW	0	0	1	6	idaly_ncd	DALYs lost NCDs (per 100000)	16713	16713	16713	14935.4	14935.4	14935.4
	PLW	0	0	1	7	idaly_mat	DALYs lost maternal causes (per 100000)	76.3495	76.3495	76.3495	76.3495	76.3495	76.3495
	PLW	0	0	1	8	idaly_neo	DALYs lost neonatal causes (per 100000)	217.341	216.405	217.116	209.892	209.892	209.892
	PLW	0	0	1	9	avbirthealtstaff	Births attended by skilled health staff	0	0	0	0	0	0
	PLW	0	0	1	10	avimmudpt	DPT immunization DPT (%)	3.46909	3.46909	3.46909	3.46909	3.46909	3.46909
	PLW	0	0	1	11	sba_wealth_ineq	Ratio skilled birth attendance poor/rich
	PLW	0	0	1	12	sba_rural_ineq	Ratio skilled birth attendance rural/urban
	PLW	0	0	1	13	who_cov	UHC service coverage index	16.2091	16.1797	16.2015	16.1455	16.1455	16.1455
	PLW	0	0	1	14	who_cov_ser_cap	UHC index sub service capacity	24.1613	24.1613	24.1613	23.6237	23.6237	23.6237
	PLW	0	0	1	15	who_cov_ncd	UHC index sub NCDs	20.0942	20.0942	20.0942	20.0881	20.0881	20.0881
	PLW	0	0	1	16	who_cov_repro	UHC index sub RMNC health	13.9667	13.9667	13.9667	12.4259	12.4259	12.4259
	PLW	0	0	1	17	who_cov_infec	UHC index sub infectious diseases	11.0085	11.0085	11.0085	10.0931	10.0931	10.0931
	PNG	0	0	1	1	avle	Life expectancy at birth	2.21122	8.91805	9.00015	2.21122	7.66686	7.66686
	PNG	0	0	1	2	halebirth	HALE at birth	2.07776	7.49071	7.63758	2.07776	6.51157	6.51157
	PNG	0	0	1	3	iavmortund5	Under-5 mortality rate	0	19.9452	21.6438	0	19.9452	21.6438
	PNG	0	0	1	4	imortneo	Neonatal mortality rate	0.617509	8.66301	9.69506	0.617509	8.66301	9.69506
	PNG	0	0	1	5	iavdalys_who	DALYs lost (per 100000)	0	13736.2	13734.5	0	13088.9	13070
	PNG	0	0	1	6	idaly_ncd	DALYs lost NCDs (per 100000)	4731.99	6389.39	6348.63	4731.99	5948.62	5816.09
	PNG	0	0	1	7	idaly_mat	DALYs lost maternal causes (per 100000)	37.1622	404.579	451.776	37.1622	404.579	451.776
	PNG	0	0	1	8	idaly_neo	DALYs lost neonatal causes (per 100000)	0	1673.95	1854.19	0	1673.95	1854.19
	PNG	0	0	1	9	avbirthealtstaff	Births attended by skilled health staff	16.9546	21.8655	23.4377	16.9546	21.8655	23.4377
	PNG	0	0	1	10	avimmudpt	DPT immunization DPT (%)	21.2076	23.7455	23.7568	21.2076	23.631	23.631
	PNG	0	0	1	11	sba_wealth_ineq	Ratio skilled birth attendance poor/rich	0.167678	0.208827	0.219899	0.167678	0.208811	0.219899
	PNG	0	0	1	12	sba_rural_ineq	Ratio skilled birth attendance rural/urban	0.190728	0.217689	0.22685	0.190728	0.217689	0.22685
	PNG	0	0	1	13	who_cov	UHC service coverage index	6.10442	15.0928	15.9214	6.10442	15.0928	15.9214
	PNG	0	0	1	14	who_cov_ser_cap	UHC index sub service capacity	8.92339	12.7008	13.0617	8.92339	12.7008	13.0617
	PNG	0	0	1	15	who_cov_ncd	UHC index sub NCDs	16.597	16.8194	16.8389	16.597	16.8194	16.8389
	PNG	0	0	1	16	who_cov_repro	UHC index sub RMNC health	8.42538	16.4934	16.1977	8.42538	16.3114	16.1457
	PNG	0	0	1	17	who_cov_infec	UHC index sub infectious diseases	1.88948	16.344	16.389	1.88948	15.5465	15.6127
	PRY	1	0	1	1	avle	Life expectancy at birth	3.34185	3.28733	3.29509	3.316	3.28733	3.29509
	PRY	1	0	1	2	halebirth	HALE at birth	3.12837	3.12837	3.12837	3.12837	3.12837	3.12837
	PRY	1	0	1	3	iavmortund5	Under-5 mortality rate	15.8711	14.5064	15.0108	13.9302	13.6598	13.7809
	PRY	1	0	1	4	imortneo	Neonatal mortality rate	8.93837	7.81205	8.20111	8.17435	7.63435	7.92999
	PRY	1	0	1	5	iavdalys_who	DALYs lost (per 100000)	5677.98	5677.98	5677.98	3951.19	3886.84	3882.62
	PRY	1	0	1	6	idaly_ncd	DALYs lost NCDs (per 100000)	5095.75	5095.75	5095.75	3443.74	3443.74	3443.74
	PRY	1	0	1	7	idaly_mat	DALYs lost maternal causes (per 100000)	94.5466	92.6234	93.2129	93.3439	91.7779	92.8258
	PRY	1	0	1	8	idaly_neo	DALYs lost neonatal causes (per 100000)	629.297	566.277	587.744	589.98	566.277	587.744
	PRY	1	0	1	9	avbirthealtstaff	Births attended by skilled health staff	3.1911	3.1911	3.1911	3.1911	3.1911	3.1911
	PRY	1	0	1	10	avimmudpt	DPT immunization DPT (%)	8.34505	8.34505	8.34505	8.34505	8.34505	8.34505
	PRY	1	0	1	11	sba_wealth_ineq	Ratio skilled birth attendance poor/rich	0.110991	0.108999	0.10964	0.110779	0.108741	0.109498
	PRY	1	0	1	12	sba_rural_ineq	Ratio skilled birth attendance rural/urban	0.086861	0.086445	0.0868087	0.0865497	0.086445	0.0865497
	PRY	1	0	1	13	who_cov	UHC service coverage index	14.8354	14.8154	14.8204	14.5185	14.3588	14.5119
	PRY	1	0	1	14	who_cov_ser_cap	UHC index sub service capacity	23.3075	23.1361	23.2097	22.7248	22.7248	22.7248
	PRY	1	0	1	15	who_cov_ncd	UHC index sub NCDs	20.416	20.416	20.416	20.416	20.416	20.416
	PRY	1	0	1	16	who_cov_repro	UHC index sub RMNC health	4.99522	3.30411	3.54394	3.08825	2.77178	2.83791
	PRY	1	0	1	17	who_cov_infec	UHC index sub infectious diseases	10.4972	9.49632	10.1643	10.4972	9.39748	10.0833
	RUS	0	0	1	1	avle	Life expectancy at birth	6.7761	6.77065	6.75908	5.57241	5.55275	5.55392
	RUS	0	0	1	2	halebirth	HALE at birth	5.67463	5.67463	5.67463	5.02111	5.02111	5.02111
	RUS	0	0	1	3	iavmortund5	Under-5 mortality rate	3.60261	3.54224	3.56621	3.60261	3.54224	3.56621
	RUS	0	0	1	4	imortneo	Neonatal mortality rate	1.90038	1.90038	1.90038	1.90038	1.90038	1.90038
	RUS	0	0	1	5	iavdalys_who	DALYs lost (per 100000)	16585.7	16585.7	16585.7	11386.8	11386.8	11386.8
	RUS	0	0	1	6	idaly_ncd	DALYs lost NCDs (per 100000)	15905.8	15905.8	15905.8	8904.63	8904.63	8904.63
	RUS	0	0	1	7	idaly_mat	DALYs lost maternal causes (per 100000)	10.0834	10.0834	10.0834	10.0834	10.0834	10.0834
	RUS	0	0	1	8	idaly_neo	DALYs lost neonatal causes (per 100000)	71.8534	70.8266	70.8385	71.8534	70.8266	70.8385
	RUS	0	0	1	9	avbirthealtstaff	Births attended by skilled health staff	0.299108	0.299108	0.299108	0.270304	0.265532	0.263084
	RUS	0	0	1	10	avimmudpt	DPT immunization DPT (%)	1.9596	1.9596	1.9596	1.86479	1.83606	1.83995
	RUS	0	0	1	11	sba_wealth_ineq	Ratio skilled birth attendance poor/rich
	RUS	0	0	1	12	sba_rural_ineq	Ratio skilled birth attendance rural/urban
	RUS	0	0	1	13	who_cov	UHC service coverage index	6.0375	5.98184	5.98158	4.70795	4.26682	3.9771
	RUS	0	0	1	14	who_cov_ser_cap	UHC index sub service capacity	0	0	0	0	0	0
	RUS	0	0	1	15	who_cov_ncd	UHC index sub NCDs	20.0406	20.0406	20.0406	17.9728	17.9728	17.9728
	RUS	0	0	1	16	who_cov_repro	UHC index sub RMNC health	5.79233	5.40957	5.29717	5.79233	5.40957	5.29717
	RUS	0	0	1	17	who_cov_infec	UHC index sub infectious diseases	11.1275	10.833	10.6893	10.4572	10.0747	9.92919
	SEN	0	0	1	1	avle	Life expectancy at birth	6.07494	6.30356	6.33784	2.1952	2.1952	2.1952
	SEN	0	0	1	2	halebirth	HALE at birth	4.82663	5.04523	5.14507	1.77082	1.9281	2.0095
	SEN	0	0	1	3	iavmortund5	Under-5 mortality rate	23.7959	15.9383	16.8531	23.7959	14.653	15.085
	SEN	0	0	1	4	imortneo	Neonatal mortality rate	14.1096	7.93733	8.21423	14.1096	7.33594	7.72966
	SEN	0	0	1	5	iavdalys_who	DALYs lost (per 100000)	9640.13	10037.2	9970.27	4879.93	6175.72	7162.86
	SEN	0	0	1	6	idaly_ncd	DALYs lost NCDs (per 100000)	986.444	1428.17	1198.24	406.247	344.594	230.576
	SEN	0	0	1	7	idaly_mat	DALYs lost maternal causes (per 100000)	617.177	648.252	679.801	617.177	610.262	649.696
	SEN	0	0	1	8	idaly_neo	DALYs lost neonatal causes (per 100000)	4563.31	3817.21	3908.92	4563.31	3597.18	3623.24
	SEN	0	0	1	9	avbirthealtstaff	Births attended by skilled health staff	17.0963	18.4886	19.7415	17.0963	18.4566	19.7135
	SEN	0	0	1	10	avimmudpt	DPT immunization DPT (%)	5.36168	5.46212	5.49649	2.53033	3.07349	3.35317
	SEN	0	0	1	11	sba_wealth_ineq	Ratio skilled birth attendance poor/rich	0.216135	0.21227	0.221799	0.211377	0.211995	0.220663
	SEN	0	0	1	12	sba_rural_ineq	Ratio skilled birth attendance rural/urban	0.19464	0.199985	0.206015	0.194419	0.199612	0.205654
	SEN	0	0	1	13	who_cov	UHC service coverage index	6.51324	10.9786	11.6738	6.51324	10.3067	10.8007
	SEN	0	0	1	14	who_cov_ser_cap	UHC index sub service capacity	13.2527	15.4113	15.8771	13.2527	15.3325	15.8509
	SEN	0	0	1	15	who_cov_ncd	UHC index sub NCDs	9.67619	9.46976	9.43022	9.1598	9.1598	9.1598
	SEN	0	0	1	16	who_cov_repro	UHC index sub RMNC health	10.5711	11.5748	10.6141	10.5639	9.88648	9.11218
	SEN	0	0	1	17	who_cov_infec	UHC index sub infectious diseases	0	7.81419	7.67925	0	2.73262	2.1734
	SLB	0	0	1	1	avle	Life expectancy at birth	11.5872	12.8175	12.7683	7.25132	7.25132	7.25132
	SLB	0	0	1	2	halebirth	HALE at birth	9.15053	10.2963	10.3406	5.47026	5.47026	5.47026
	SLB	0	0	1	3	iavmortund5	Under-5 mortality rate	0	0	0	0	0	0
	SLB	0	0	1	4	imortneo	Neonatal mortality rate	0	0	0	0	0	0
	SLB	0	0	1	5	iavdalys_who	DALYs lost (per 100000)	13702.4	15656.8	15443.5	6095.86	6915.96	6890.45
	SLB	0	0	1	6	idaly_ncd	DALYs lost NCDs (per 100000)	11346.3	12931.4	12777.1	10833	10835	10835
	SLB	0	0	1	7	idaly_mat	DALYs lost maternal causes (per 100000)	398.405	518.801	518.647	118.826	217.683	186.791
	SLB	0	0	1	8	idaly_neo	DALYs lost neonatal causes (per 100000)	0	0	0	0	0	0
	SLB	0	0	1	9	avbirthealtstaff	Births attended by skilled health staff	0	10.2632	10.3442	0	0.491714	0
	SLB	0	0	1	10	avimmudpt	DPT immunization DPT (%)	7.70405	8.84371	8.85495	3.30735	3.30735	3.30735
	SLB	0	0	1	11	sba_wealth_ineq	Ratio skilled birth attendance poor/rich
	SLB	0	0	1	12	sba_rural_ineq	Ratio skilled birth attendance rural/urban
	SLB	0	0	1	13	who_cov	UHC service coverage index	2.50079	13.0919	13.1859	0	4.34016	3.87845
	SLB	0	0	1	14	who_cov_ser_cap	UHC index sub service capacity	8.53263	20.7762	20.7633	7.82629	16.7321	16.7408
	SLB	0	0	1	15	who_cov_ncd	UHC index sub NCDs	16.9333	17.3523	17.2616	15.5906	15.5906	15.5906
	SLB	0	0	1	16	who_cov_repro	UHC index sub RMNC health	0	6.83708	6.2255	0	0	0
	SLB	0	0	1	17	who_cov_infec	UHC index sub infectious diseases	6.67159	15.7775	15.6265	1.73562	6.54313	6.05693
	SLV	1	0	1	1	avle	Life expectancy at birth	4.49572	4.4805	4.47856	1.7276	1.7276	1.7276
	SLV	1	0	1	2	halebirth	HALE at birth	4.27837	4.27837	4.27837	1.99563	1.99563	1.99563
	SLV	1	0	1	3	iavmortund5	Under-5 mortality rate	8.26317	8.09896	8.25541	4.19494	4.15159	4.19024
	SLV	1	0	1	4	imortneo	Neonatal mortality rate	3.93646	3.65513	3.77535	2.50303	2.50303	2.50303
	SLV	1	0	1	5	iavdalys_who	DALYs lost (per 100000)	9261.63	9272.41	8641.72	5114.63	5114.63	5114.63
	SLV	1	0	1	6	idaly_ncd	DALYs lost NCDs (per 100000)	6543.75	6543.75	6543.75	2427.8	2427.8	2427.8
	SLV	1	0	1	7	idaly_mat	DALYs lost maternal causes (per 100000)	40.1345	40.0154	40.0511	27.1475	27.1118	27.1356
	SLV	1	0	1	8	idaly_neo	DALYs lost neonatal causes (per 100000)	549.293	525.546	533.194	320.546	320.546	320.546
	SLV	1	0	1	9	avbirthealtstaff	Births attended by skilled health staff	0.0998987	0.0998987	0.0998987	0.0429141	0.0429141	0.0429141
	SLV	1	0	1	10	avimmudpt	DPT immunization DPT (%)	11.1451	11.1451	11.1451	11.1266	11.1266	11.1266
	SLV	1	0	1	11	sba_wealth_ineq	Ratio skilled birth attendance poor/rich	0.0564786	0.0558857	0.0561362	0.0536884	0.0534011	0.0534781
	SLV	1	0	1	12	sba_rural_ineq	Ratio skilled birth attendance rural/urban	0.046617	0.0471349	0.0468911	0.0451267	0.0451267	0.0451267
	SLV	1	0	1	13	who_cov	UHC service coverage index	5.20689	5.13378	5.13392	0	0	0
	SLV	1	0	1	14	who_cov_ser_cap	UHC index sub service capacity	17.0847	17.0631	17.0628	12.1038	12.1038	12.1038
	SLV	1	0	1	15	who_cov_ncd	UHC index sub NCDs	9.75822	9.75822	9.75822	6.11899	6.11899	6.11899
	SLV	1	0	1	16	who_cov_repro	UHC index sub RMNC health	7.37328	6.19282	5.96606	1.54549	1.54549	1.54549
	SLV	1	0	1	17	who_cov_infec	UHC index sub infectious diseases	10.7052	10.1204	10.4271	8.97035	8.97035	8.97035
	SRB	0	0	1	1	avle	Life expectancy at birth	4.22393	4.20716	4.19244	0	0	0
	SRB	0	0	1	2	halebirth	HALE at birth	3.2214	3.2214	3.2214	0	0	0
	SRB	0	0	1	3	iavmortund5	Under-5 mortality rate	2.52112	2.45286	2.45191	0	0	0
	SRB	0	0	1	4	imortneo	Neonatal mortality rate	2.3923	2.3923	2.3923	0	0	0
	SRB	0	0	1	5	iavdalys_who	DALYs lost (per 100000)	14482.1	14482.1	14482.1	4607.65	4607.65	4607.65
	SRB	0	0	1	6	idaly_ncd	DALYs lost NCDs (per 100000)	15946.3	15946.3	15946.3	4783.86	4783.86	4783.86
	SRB	0	0	1	7	idaly_mat	DALYs lost maternal causes (per 100000)	3.55207	3.07528	3.27791	0	0	0
	SRB	0	0	1	8	idaly_neo	DALYs lost neonatal causes (per 100000)	15.1187	14.2517	14.228	0	0	0
	SRB	0	0	1	9	avbirthealtstaff	Births attended by skilled health staff	0.0998987	0.0998987	0.0998987	0	0	0
	SRB	0	0	1	10	avimmudpt	DPT immunization DPT (%)	3.83839	3.83839	3.83839	0	0	0
	SRB	0	0	1	11	sba_wealth_ineq	Ratio skilled birth attendance poor/rich	0.0120173	0.00944573	0.00887913	0	0	0
	SRB	0	0	1	12	sba_rural_ineq	Ratio skilled birth attendance rural/urban	0.0198162	0.0198892	0.0198704	0	0	0
	SRB	0	0	1	13	who_cov	UHC service coverage index	8.77984	8.73661	8.73401	0	0	0
	SRB	0	0	1	14	who_cov_ser_cap	UHC index sub service capacity	9.98914	10.0103	9.95614	0	0	0
	SRB	0	0	1	15	who_cov_ncd	UHC index sub NCDs	20.4227	20.4227	20.4227	16.6442	16.6442	16.6442
	SRB	0	0	1	16	who_cov_repro	UHC index sub RMNC health	14.5036	14.2459	14.1696	9.97518	9.97518	9.97518
	SRB	0	0	1	17	who_cov_infec	UHC index sub infectious diseases	2.75446	2.40709	2.22087	0	0	0
	STP	0	0	1	1	avle	Life expectancy at birth	4.53294	4.69852	5.3865	2.32115	2.32115	2.32115
	STP	0	0	1	2	halebirth	HALE at birth	3.24774	3.40724	4.32489	1.40304	1.40304	1.40304
	STP	0	0	1	3	iavmortund5	Under-5 mortality rate	4.44498	0.482351	6.95781	1.79199	0.281664	1.79199
	STP	0	0	1	4	imortneo	Neonatal mortality rate	3.09823	1.51502	3.46195	2.12751	1.4711	2.12751
	STP	0	0	1	5	iavdalys_who	DALYs lost (per 100000)	1270.86	1965.67	2660.08	0	0	0
	STP	0	0	1	6	idaly_ncd	DALYs lost NCDs (per 100000)	3293.73	3975.51	4205.04	1744.7	1742.08	1744.7
	STP	0	0	1	7	idaly_mat	DALYs lost maternal causes (per 100000)	156.071	165.202	176.052	140.581	158.099	158.099
	STP	0	0	1	8	idaly_neo	DALYs lost neonatal causes (per 100000)	1211.13	993.907	1523.36	1170.61	935.584	1144.59
	STP	0	0	1	9	avbirthealtstaff	Births attended by skilled health staff	0	1.87755	3.09759	0	0.419436	0.826831
	STP	0	0	1	10	avimmudpt	DPT immunization DPT (%)	2.90166	3.02079	3.37033	2.03203	2.03203	2.03203
	STP	0	0	1	11	sba_wealth_ineq	Ratio skilled birth attendance poor/rich	0	0	0.0193986	0	0	0.0044935
	STP	0	0	1	12	sba_rural_ineq	Ratio skilled birth attendance rural/urban	0	0	0	0	0	0
	STP	0	0	1	13	who_cov	UHC service coverage index	4.71288	7.61414	9.95161	4.49478	5.97406	5.97406
	STP	0	0	1	14	who_cov_ser_cap	UHC index sub service capacity	20.9708	22.2855	23.5714	20.8482	21.134	21.134
	STP	0	0	1	15	who_cov_ncd	UHC index sub NCDs	13.5915	13.4191	14.0311	12.7066	12.7066	12.7066
	STP	0	0	1	16	who_cov_repro	UHC index sub RMNC health	0.707823	3.39133	7.11814	0	0	0
	STP	0	0	1	17	who_cov_infec	UHC index sub infectious diseases	6.2574	8.90694	11.2959	4.97477	5.70326	5.98636
	SUR	1	0	1	1	avle	Life expectancy at birth	6.73354	6.72417	6.72336	6.73354	6.72417	6.72336
	SUR	1	0	1	2	halebirth	HALE at birth	6.13914	6.13914	6.13914	6.13914	6.13914	6.13914
	SUR	1	0	1	3	iavmortund5	Under-5 mortality rate	15.4387	15.5197	15.603	15.3495	15.3495	15.3495
	SUR	1	0	1	4	imortneo	Neonatal mortality rate	10.5129	10.5129	10.5129	10.4963	10.4963	10.4963
	SUR	1	0	1	5	iavdalys_who	DALYs lost (per 100000)	12505.9	12505.9	12505.9	10856.8	10903.9	10906.5
	SUR	1	0	1	6	idaly_ncd	DALYs lost NCDs (per 100000)	9953.94	9953.94	9953.94	8288.11	8288.11	8288.11
	SUR	1	0	1	7	idaly_mat	DALYs lost maternal causes (per 100000)	119.879	120.295	120.623	119.879	120.295	120.623
	SUR	1	0	1	8	idaly_neo	DALYs lost neonatal causes (per 100000)	2163.31	2163.32	2163.5	2162.5	2162.5	2162.5
	SUR	1	0	1	9	avbirthealtstaff	Births attended by skilled health staff	5.4636	5.4636	5.4636	5.4636	5.4636	5.4636
	SUR	1	0	1	10	avimmudpt	DPT immunization DPT (%)	18.1818	18.1818	18.1818	18.1818	18.1818	18.1818
	SUR	1	0	1	11	sba_wealth_ineq	Ratio skilled birth attendance poor/rich	0.0356171	0.0358953	0.0361034	0.0352045	0.0353736	0.0358199
	SUR	1	0	1	12	sba_rural_ineq	Ratio skilled birth attendance rural/urban	0.0286683	0.0290893	0.0291975	0.0286683	0.0289585	0.0289585
	SUR	1	0	1	13	who_cov	UHC service coverage index	10.611	10.6075	10.6144	10.611	10.6075	10.6144
	SUR	1	0	1	14	who_cov_ser_cap	UHC index sub service capacity	20.0722	20.4352	20.5261	19.7729	19.7729	19.7729
	SUR	1	0	1	15	who_cov_ncd	UHC index sub NCDs	18.107	18.107	18.107	18.107	18.107	18.107
	SUR	1	0	1	16	who_cov_repro	UHC index sub RMNC health	14.5739	14.6727	14.6898	14.4038	14.4038	14.4038
	SUR	1	0	1	17	who_cov_infec	UHC index sub infectious diseases	9.81821	9.9598	9.92598	9.81821	9.9598	9.92598
	SWZ	0	0	1	1	avle	Life expectancy at birth	16.0205	15.8445	16.3881	14.9494	14.9504	14.9504
	SWZ	0	0	1	2	halebirth	HALE at birth	14.0032	13.8385	14.3399	13.0213	13.0116	13.0327
	SWZ	0	0	1	3	iavmortund5	Under-5 mortality rate	44.7808	44.9914	46.1362	41.8405	41.7114	41.8405
	SWZ	0	0	1	4	imortneo	Neonatal mortality rate	17.3069	17.2554	18.182	16.5808	16.5808	16.5808
	SWZ	0	0	1	5	iavdalys_who	DALYs lost (per 100000)	19830.5	20104.5	20426.4	19830.5	19989.8	20063.2
	SWZ	0	0	1	6	idaly_ncd	DALYs lost NCDs (per 100000)	5769.29	5833.72	5833.72	4938.59	4938.59	4938.59
	SWZ	0	0	1	7	idaly_mat	DALYs lost maternal causes (per 100000)	140.483	143.733	147.97	133.146	133.253	133.348
	SWZ	0	0	1	8	idaly_neo	DALYs lost neonatal causes (per 100000)	3168	3170.09	3299.81	3022.76	3016.36	3065.22
	SWZ	0	0	1	9	avbirthealtstaff	Births attended by skilled health staff
	SWZ	0	0	1	10	avimmudpt	DPT immunization DPT (%)	8.18182	8.18182	8.18182	8.18182	8.18182	8.18182
	SWZ	0	0	1	11	sba_wealth_ineq	Ratio skilled birth attendance poor/rich	0.190445	0.190373	0.191524	0.190087	0.19001	0.190315
	SWZ	0	0	1	12	sba_rural_ineq	Ratio skilled birth attendance rural/urban	0.0951016	0.0950015	0.0967422	0.0944739	0.0944739	0.0944739
	SWZ	0	0	1	13	who_cov	UHC service coverage index	15.1972	14.8457	16.4769	13.3595	13.3629	13.3669
	SWZ	0	0	1	14	who_cov_ser_cap	UHC index sub service capacity	21.8057	21.8845	22.0489	21.0913	21.0913	21.0913
	SWZ	0	0	1	15	who_cov_ncd	UHC index sub NCDs	16.7451	16.4584	17.196	15.336	15.336	15.336
	SWZ	0	0	1	16	who_cov_repro	UHC index sub RMNC health	10.5797	9.71019	10.9772	8.25908	8.25908	8.25908
	SWZ	0	0	1	17	who_cov_infec	UHC index sub infectious diseases	9.56116	9.07036	10.4587	9.01213	9.01213	9.01213
	THA	0	0	1	1	avle	Life expectancy at birth	1.56613	1.58571	1.59295	0	0.765965	0.820115
	THA	0	0	1	2	halebirth	HALE at birth	1.3064	1.3064	1.3064	0	0.815558	0.815558
	THA	0	0	1	3	iavmortund5	Under-5 mortality rate	3.31895	4.29506	4.81687	2.65633	4.29506	4.81687
	THA	0	0	1	4	imortneo	Neonatal mortality rate	2.22035	2.7747	3.17287	1.54426	2.7747	3.17287
	THA	0	0	1	5	iavdalys_who	DALYs lost (per 100000)	8271.93	9132.77	9132.77	2206.15	3182.65	3230.9
	THA	0	0	1	6	idaly_ncd	DALYs lost NCDs (per 100000)	8393.88	8393.88	8393.88	554.399	1446	1446
	THA	0	0	1	7	idaly_mat	DALYs lost maternal causes (per 100000)	11.3695	15.4811	16.1961	6.42364	15.3619	16.1961
	THA	0	0	1	8	idaly_neo	DALYs lost neonatal causes (per 100000)	0	17.462	39.0595	0	17.462	39.0595
	THA	0	0	1	9	avbirthealtstaff	Births attended by skilled health staff	0.8919	0.8919	0.8919	0.616767	0.852319	0.867995
	THA	0	0	1	10	avimmudpt	DPT immunization DPT (%)	0.793538	0.793538	0.793538	0.701778	0.742393	0.749265
	THA	0	0	1	11	sba_wealth_ineq	Ratio skilled birth attendance poor/rich	0.0311074	0.0322218	0.0329385	0.0251386	0.0295379	0.0304579
	THA	0	0	1	12	sba_rural_ineq	Ratio skilled birth attendance rural/urban	0.0140935	0.0165019	0.0166258	0.00440482	0.0165019	0.0166258
	THA	0	0	1	13	who_cov	UHC service coverage index	0	0.326179	0.335622	0	0	0
	THA	0	0	1	14	who_cov_ser_cap	UHC index sub service capacity	11.6698	12.5273	12.6791	9.52595	11.8964	12.2183
	THA	0	0	1	15	who_cov_ncd	UHC index sub NCDs	10.5708	10.5708	10.5708	7.83087	7.83087	7.83087
	THA	0	0	1	16	who_cov_repro	UHC index sub RMNC health	0	0	0	0	0	0
	THA	0	0	1	17	who_cov_infec	UHC index sub infectious diseases	4.17205	4.64027	5.02486	0	2.30642	3.36135
	TJK	0	0	1	1	avle	Life expectancy at birth	5.78457	5.37897	5.32657	0.998457	0.998457	0.998457
	TJK	0	0	1	2	halebirth	HALE at birth	3.69686	3.29567	3.32301	0	0	0
	TJK	0	0	1	3	iavmortund5	Under-5 mortality rate	19.4663	9.06246	8.93073	15.4159	9.06246	8.93073
	TJK	0	0	1	4	imortneo	Neonatal mortality rate	8.79864	2.88026	1.95147	7.28826	2.88026	1.95147
	TJK	0	0	1	5	iavdalys_who	DALYs lost (per 100000)	3149.71	2766.02	2500.14	0	0	0
	TJK	0	0	1	6	idaly_ncd	DALYs lost NCDs (per 100000)	5227.11	4983.06	4564.72	3797	3794.55	3630.44
	TJK	0	0	1	7	idaly_mat	DALYs lost maternal causes (per 100000)	0	0	0	0	0	0
	TJK	0	0	1	8	idaly_neo	DALYs lost neonatal causes (per 100000)	1649.51	718.601	704.662	1565.06	718.601	704.662
	TJK	0	0	1	9	avbirthealtstaff	Births attended by skilled health staff	0.0735244	0	0	0	0	0
	TJK	0	0	1	10	avimmudpt	DPT immunization DPT (%)	2.13199	2.02117	2.02509	0	0	0
	TJK	0	0	1	11	sba_wealth_ineq	Ratio skilled birth attendance poor/rich	0.0508557	0	0	0.0506561	0	0
	TJK	0	0	1	12	sba_rural_ineq	Ratio skilled birth attendance rural/urban	0.0362885	0	0	0.0303931	0	0
	TJK	0	0	1	13	who_cov	UHC service coverage index	0	0	0	0	0	0
	TJK	0	0	1	14	who_cov_ser_cap	UHC index sub service capacity	0	0	0	0	0	0
	TJK	0	0	1	15	who_cov_ncd	UHC index sub NCDs	18.5594	18.121	18.0493	17.8835	17.8835	17.8835
	TJK	0	0	1	16	who_cov_repro	UHC index sub RMNC health	7.72617	6.06415	4.36355	5.84879	3.35379	2.39914
	TJK	0	0	1	17	who_cov_infec	UHC index sub infectious diseases	2.82177	3.98477	3.53426	0	0	0
	TKM	0	0	1	1	avle	Life expectancy at birth	8.34148	5.61607	5.86574	8.34148	5.61607	5.86574
	TKM	0	0	1	2	halebirth	HALE at birth	6.31855	3.70586	4.27048	6.31855	3.70586	4.27048
	TKM	0	0	1	3	iavmortund5	Under-5 mortality rate	36.5101	30.4161	32.7335	36.2447	30.4161	32.7335
	TKM	0	0	1	4	imortneo	Neonatal mortality rate	21.1585	17.7532	18.4691	21.1585	17.7532	18.4691
	TKM	0	0	1	5	iavdalys_who	DALYs lost (per 100000)	11342.5	7576.79	7373.42	10869.4	7576.79	7373.42
	TKM	0	0	1	6	idaly_ncd	DALYs lost NCDs (per 100000)	9774.53	9774.53	9774.53	9134.04	9134.04	9134.04
	TKM	0	0	1	7	idaly_mat	DALYs lost maternal causes (per 100000)	65.7832	52.9779	54.9076	65.7832	52.9779	54.9076
	TKM	0	0	1	8	idaly_neo	DALYs lost neonatal causes (per 100000)	2011.34	1603.49	1647.47	1999.31	1603.49	1647.47
	TKM	0	0	1	9	avbirthealtstaff	Births attended by skilled health staff	0	0	0	0	0	0
	TKM	0	0	1	10	avimmudpt	DPT immunization DPT (%)	0.199594	0.0972617	0.199594	0.199594	0.0972617	0.199594
	TKM	0	0	1	11	sba_wealth_ineq	Ratio skilled birth attendance poor/rich	0.00652713	0.000463843	0.00100154	0.00652713	0.000463843	0.00100154
	TKM	0	0	1	12	sba_rural_ineq	Ratio skilled birth attendance rural/urban	0.0162773	0.00990778	0.00959086	0.0162773	0.00990778	0.00959086
	TKM	0	0	1	13	who_cov	UHC service coverage index	7.83149	0.703677	1.68375	7.83149	0.703677	0
	TKM	0	0	1	14	who_cov_ser_cap	UHC index sub service capacity	9.42818	6.43856	6.72296	9.27566	6.43856	6.72296
	TKM	0	0	1	15	who_cov_ncd	UHC index sub NCDs	18.8055	16.7523	16.9164	18.8055	16.7523	16.9164
	TKM	0	0	1	16	who_cov_repro	UHC index sub RMNC health	10.64	6.10403	6.50371	10.1872	6.10403	6.50371
	TKM	0	0	1	17	who_cov_infec	UHC index sub infectious diseases	10.7293	6.44484	8.00753	10.7293	6.44484	8.00753
	TLS	0	0	1	1	avle	Life expectancy at birth	4.79827	5.92556	5.7166	1.53397	1.53397	1.53397
	TLS	0	0	1	2	halebirth	HALE at birth	3.81103	4.88272	4.97722	0.8085	0.8085	0.8085
	TLS	0	0	1	3	iavmortund5	Under-5 mortality rate	31.8369	37.1655	35.5856	23.2716	23.2858	23.2858
	TLS	0	0	1	4	imortneo	Neonatal mortality rate	14.7396	15.9321	15.4363	9.60031	9.61403	9.61414
	TLS	0	0	1	5	iavdalys_who	DALYs lost (per 100000)	5093.33	7357.45	6440.06	1987.29	1987.29	1987.29
	TLS	0	0	1	6	idaly_ncd	DALYs lost NCDs (per 100000)	3625.36	4463.47	4463.47	0	0	0
	TLS	0	0	1	7	idaly_mat	DALYs lost maternal causes (per 100000)	239.985	260.515	260.033	77.3503	99.407	99.1812
	TLS	0	0	1	8	idaly_neo	DALYs lost neonatal causes (per 100000)	2632.55	3088.26	3061.74	2167.3	2328.28	2328.97
	TLS	0	0	1	9	avbirthealtstaff	Births attended by skilled health staff	23.8806	24.5511	24.5511	23.0373	23.1772	23.1719
	TLS	0	0	1	10	avimmudpt	DPT immunization DPT (%)	13.5938	13.9491	13.9491	12.0664	12.0664	12.0664
	TLS	0	0	1	11	sba_wealth_ineq	Ratio skilled birth attendance poor/rich	0.210748	0.212227	0.212232	0.209148	0.21038	0.210228
	TLS	0	0	1	12	sba_rural_ineq	Ratio skilled birth attendance rural/urban	0.25136	0.251837	0.251223	0.24458	0.24511	0.24512
	TLS	0	0	1	13	who_cov	UHC service coverage index	12.2277	15.2794	15.1908	11.1376	11.1376	11.1376
	TLS	0	0	1	14	who_cov_ser_cap	UHC index sub service capacity	21.0957	22.8326	22.8115	20.6453	20.6605	20.6605
	TLS	0	0	1	15	who_cov_ncd	UHC index sub NCDs	15.7361	16.4033	16.1969	13.9796	13.9796	13.9796
	TLS	0	0	1	16	who_cov_repro	UHC index sub RMNC health	9.54342	13.6655	13.6191	6.69529	7.39436	7.37362
	TLS	0	0	1	17	who_cov_infec	UHC index sub infectious diseases	16.437	18.6653	18.6441	14.321	14.659	14.662
	TON	0	0	1	1	avle	Life expectancy at birth	3.07872	4.34364	4.35117	2.47076	2.47076	2.47076
	TON	0	0	1	2	halebirth	HALE at birth	2.11431	3.32374	3.72428	1.60774	1.74663	1.74663
	TON	0	0	1	3	iavmortund5	Under-5 mortality rate	0	4.39459	4.44323	0	0	0
	TON	0	0	1	4	imortneo	Neonatal mortality rate	0	0.821482	0.858598	0	0	0
	TON	0	0	1	5	iavdalys_who	DALYs lost (per 100000)	1621.47	4383.68	3581.81	612.48	2212.52	2564.88
	TON	0	0	1	6	idaly_ncd	DALYs lost NCDs (per 100000)	6321.2	7020.52	7020.52	3428.2	3540.13	3540.13
	TON	0	0	1	7	idaly_mat	DALYs lost maternal causes (per 100000)	85.9378	104.678	105.755	36.1825	90.4026	90.4264
	TON	0	0	1	8	idaly_neo	DALYs lost neonatal causes (per 100000)	220.325	610.873	621.142	29.083	247.932	335.246
	TON	0	0	1	9	avbirthealtstaff	Births attended by skilled health staff	1.13567	1.6711	1.6711	0	0.788798	0.9353
	TON	0	0	1	10	avimmudpt	DPT immunization DPT (%)	0.802624	1.18545	1.18545	0.738326	0.738326	0.738326
	TON	0	0	1	11	sba_wealth_ineq	Ratio skilled birth attendance poor/rich	0.0344473	0.0439112	0.0441903	0.0157784	0.0368867	0.0373626
	TON	0	0	1	12	sba_rural_ineq	Ratio skilled birth attendance rural/urban	0	0	0	0	0	0
	TON	0	0	1	13	who_cov	UHC service coverage index	11.4772	13.9014	14.1084	10.8211	12.192	12.192
	TON	0	0	1	14	who_cov_ser_cap	UHC index sub service capacity	15.7654	20.2977	20.3435	14.2339	15.8733	15.8733
	TON	0	0	1	15	who_cov_ncd	UHC index sub NCDs	17.5368	17.7089	17.7043	17.364	17.364	17.364
	TON	0	0	1	16	who_cov_repro	UHC index sub RMNC health	6.1251	9.70267	9.79777	5.2184	6.37882	6.37882
	TON	0	0	1	17	who_cov_infec	UHC index sub infectious diseases	5.18561	7.79741	7.99261	4.9251	6.54408	6.54408
	TTO	1	0	0	1	avle	Life expectancy at birth	4.78915	4.76367	4.76902	4.78915	4.72826	4.73235
	TTO	1	0	0	2	halebirth	HALE at birth	4.11005	4.11005	4.11005	3.97	3.97	3.97
	TTO	1	0	0	3	iavmortund5	Under-5 mortality rate	14.7423	14.5256	14.6371	14.7423	14.5256	14.6371
	TTO	1	0	0	4	imortneo	Neonatal mortality rate	10.2251	10.2251	10.2251	10.2251	10.2251	10.2251
	TTO	1	0	0	5	iavdalys_who	DALYs lost (per 100000)	11795.5	11795.5	11795.5	8578.87	8454.61	8478.15
	TTO	1	0	0	6	idaly_ncd	DALYs lost NCDs (per 100000)	11558.3	11558.3	11558.3	8117.54	8117.54	8117.54
	TTO	1	0	0	7	idaly_mat	DALYs lost maternal causes (per 100000)	32.031	31.1611	32.031	32.031	31.1611	32.031
	TTO	1	0	0	8	idaly_neo	DALYs lost neonatal causes (per 100000)	763.513	761.851	762.128	763.513	761.851	762.128
	TTO	1	0	0	9	avbirthealtstaff	Births attended by skilled health staff	0	0	0	0	0	0
	TTO	1	0	0	10	avimmudpt	DPT immunization DPT (%)	4.02181	4.02181	4.02181	4.02181	4.02181	4.02181
	TTO	1	0	0	11	sba_wealth_ineq	Ratio skilled birth attendance poor/rich	0.010747	0.00542183	0.00601916	0.00898599	0.00393853	0.00499105
	TTO	1	0	0	12	sba_rural_ineq	Ratio skilled birth attendance rural/urban	0.0286451	0.0283846	0.0285311	0.0286451	0.0283846	0.0285311
	TTO	1	0	0	13	who_cov	UHC service coverage index	6.76727	6.68121	6.69338	6.76727	6.68121	6.69338
	TTO	1	0	0	14	who_cov_ser_cap	UHC index sub service capacity	16.9765	16.7518	16.9553	16.6552	16.6552	16.6552
	TTO	1	0	0	15	who_cov_ncd	UHC index sub NCDs	18.7864	18.7864	18.7864	18.2962	18.2962	18.2962
	TTO	1	0	0	16	who_cov_repro	UHC index sub RMNC health	9.40909	8.66867	8.76717	9.40909	8.66867	8.76717
	TTO	1	0	0	17	who_cov_infec	UHC index sub infectious diseases	2.56824	1.69958	1.74642	2.56824	1.5743	1.67046
	TUN	0	0	1	1	avle	Life expectancy at birth	2.41842	1.94135	1.68221	1.36808	1.36808	1.36808
	TUN	0	0	1	2	halebirth	HALE at birth	2.29637	1.85742	1.89892	1.42294	1.41319	1.39568
	TUN	0	0	1	3	iavmortund5	Under-5 mortality rate	10.4578	10.2958	10.3158	8.50873	8.40356	8.41598
	TUN	0	0	1	4	imortneo	Neonatal mortality rate	8.63255	8.32681	8.342	8.33458	7.95694	7.95564
	TUN	0	0	1	5	iavdalys_who	DALYs lost (per 100000)	5109.93	5598.86	4005.35	2126.58	2476.76	1950.39
	TUN	0	0	1	6	idaly_ncd	DALYs lost NCDs (per 100000)	7312.49	7312.49	7312.49	4201.27	4201.27	4201.27
	TUN	0	0	1	7	idaly_mat	DALYs lost maternal causes (per 100000)	23.1594	23.6599	24.2677	19.6918	20.5259	20.8357
	TUN	0	0	1	8	idaly_neo	DALYs lost neonatal causes (per 100000)	622.957	550.793	560.811	483.311	541.967	547.857
	TUN	0	0	1	9	avbirthealtstaff	Births attended by skilled health staff	0.4975	0.4975	0.4975	0.4975	0.4975	0.4975
	TUN	0	0	1	10	avimmudpt	DPT immunization DPT (%)	1.18545	1.18545	1.18545	1.18545	1.18545	1.18545
	TUN	0	0	1	11	sba_wealth_ineq	Ratio skilled birth attendance poor/rich	0.0141604	0.0134639	0.0135879	0.0125634	0.0122584	0.0124955
	TUN	0	0	1	12	sba_rural_ineq	Ratio skilled birth attendance rural/urban	0.0200861	0.0200273	0.0196437	0.0200861	0.0200273	0.0196437
	TUN	0	0	1	13	who_cov	UHC service coverage index	9.94168	8.71408	8.50917	7.94864	7.83505	7.80668
	TUN	0	0	1	14	who_cov_ser_cap	UHC index sub service capacity	17.1691	17.1571	17.0846	15.2226	15.2226	15.2226
	TUN	0	0	1	15	who_cov_ncd	UHC index sub NCDs	16.893	16.5365	16.3305	16.0143	16.0143	16.0143
	TUN	0	0	1	16	who_cov_repro	UHC index sub RMNC health	5.6338	3.78087	3.49622	3.23162	3.03269	2.95109
	TUN	0	0	1	17	who_cov_infec	UHC index sub infectious diseases	16.5675	16.0779	16.197	16.0198	15.6139	15.7251
	TUR	0	1	1	1	avle	Life expectancy at birth	2.03157	2.0401	2.0318	2.03157	2.0401	2.0318
	TUR	0	1	1	2	halebirth	HALE at birth	2.18771	2.18771	2.18771	2.18771	2.18771	2.18771
	TUR	0	1	1	3	iavmortund5	Under-5 mortality rate	7.60255	7.87866	7.91236	7.60255	7.87866	7.91236
	TUR	0	1	1	4	imortneo	Neonatal mortality rate	4.29897	4.4262	4.4262	4.29897	4.4262	4.4262
	TUR	0	1	1	5	iavdalys_who	DALYs lost (per 100000)	5498.55	5498.55	5498.55	2591.33	2717.29	2703.16
	TUR	0	1	1	6	idaly_ncd	DALYs lost NCDs (per 100000)	7461.13	7461.13	7461.13	5187.66	5187.66	5187.66
	TUR	0	1	1	7	idaly_mat	DALYs lost maternal causes (per 100000)	22.0051	23.3995	23.9715	22.0051	23.3995	23.9715
	TUR	0	1	1	8	idaly_neo	DALYs lost neonatal causes (per 100000)	800.841	806.938	807.009	800.841	806.938	807.009
	TUR	0	1	1	9	avbirthealtstaff	Births attended by skilled health staff	1.6711	1.6711	1.6711	1.6711	1.6711	1.6711
	TUR	0	1	1	10	avimmudpt	DPT immunization DPT (%)	1.38021	1.38021	1.38021	1.38021	1.38021	1.38021
	TUR	0	1	1	11	sba_wealth_ineq	Ratio skilled birth attendance poor/rich	0.0725869	0.0736648	0.0735237	0.0720044	0.0730079	0.0731676
	TUR	0	1	1	12	sba_rural_ineq	Ratio skilled birth attendance rural/urban	0.0618892	0.0624715	0.062499	0.0618892	0.0624715	0.062499
	TUR	0	1	1	13	who_cov	UHC service coverage index	2.23897	2.25259	2.25487	2.23897	2.25259	2.25487
	TUR	0	1	1	14	who_cov_ser_cap	UHC index sub service capacity	7.40372	8.1415	8.19018	7.40372	8.01144	8.01144
	TUR	0	1	1	15	who_cov_ncd	UHC index sub NCDs	16.226	16.226	16.226	16.226	16.226	16.226
	TUR	0	1	1	16	who_cov_repro	UHC index sub RMNC health	8.75426	9.01558	8.99832	8.75426	9.01558	8.99832
	TUR	0	1	1	17	who_cov_infec	UHC index sub infectious diseases	0.541839	0.887018	0.786656	0.541839	0.887018	0.786656
	TUV	0	0	1	1	avle	Life expectancy at birth	10.342	10.3772	10.3734	6.07555	6.07555	6.07555
	TUV	0	0	1	2	halebirth	HALE at birth	8.55124	8.55124	8.55124	4.49277	4.49277	4.49277
	TUV	0	0	1	3	iavmortund5	Under-5 mortality rate	18.248	20.1365	20.2949	7.29187	7.29187	7.29187
	TUV	0	0	1	4	imortneo	Neonatal mortality rate	8.43666	9.76905	9.8862	4.15522	4.15522	4.15522
	TUV	0	0	1	5	iavdalys_who	DALYs lost (per 100000)	14528.4	14528.4	14528.4	9316.68	9316.68	9316.68
	TUV	0	0	1	6	idaly_ncd	DALYs lost NCDs (per 100000)	13076	13076	13076	10024.2	10024.2	10024.2
	TUV	0	0	1	7	idaly_mat	DALYs lost maternal causes (per 100000)	100.636	103.738	104.25	61.6807	61.6807	61.6807
	TUV	0	0	1	8	idaly_neo	DALYs lost neonatal causes (per 100000)	683.481	744.684	750.802	166.157	166.157	166.157
	TUV	0	0	1	9	avbirthealtstaff	Births attended by skilled health staff	0.4975	0.4975	0.4975	0	0	0
	TUV	0	0	1	10	avimmudpt	DPT immunization DPT (%)	5.28323	5.28323	5.28323	4.45059	4.45059	4.45059
	TUV	0	0	1	11	sba_wealth_ineq	Ratio skilled birth attendance poor/rich	0.00479543	0.00767773	0.0077166	0	0	0
	TUV	0	0	1	12	sba_rural_ineq	Ratio skilled birth attendance rural/urban	0.0285896	0.0306821	0.0306978	0.0133571	0.0133571	0.0133571
	TUV	0	0	1	13	who_cov	UHC service coverage index	18.3449	18.3649	18.3662	12.4803	12.4803	12.4803
	TUV	0	0	1	14	who_cov_ser_cap	UHC index sub service capacity	24.3982	24.6479	24.6643	21.0577	21.0577	21.0577
	TUV	0	0	1	15	who_cov_ncd	UHC index sub NCDs	19.8988	19.8988	19.8988	18.5119	18.5119	18.5119
	TUV	0	0	1	16	who_cov_repro	UHC index sub RMNC health	17.275	17.6846	17.743	9.8976	9.8976	9.8976
	TUV	0	0	1	17	who_cov_infec	UHC index sub infectious diseases	11.7665	12.179	12.1684	4.27597	4.27597	4.27597
	TZA	0	0	1	1	avle	Life expectancy at birth	2.35432	7.49569	7.57064	0	0	0
	TZA	0	0	1	2	halebirth	HALE at birth	1.94941	6.13628	6.27122	0	0	0
	TZA	0	0	1	3	iavmortund5	Under-5 mortality rate	16.7313	24.8082	26.2577	0	0	0
	TZA	0	0	1	4	imortneo	Neonatal mortality rate	4.7883	6.32822	7.2206	0	0	0
	TZA	0	0	1	5	iavdalys_who	DALYs lost (per 100000)	3832.52	13431.8	13429.9	0	0	0
	TZA	0	0	1	6	idaly_ncd	DALYs lost NCDs (per 100000)	90.0139	1594.93	1490.33	0	0	0
	TZA	0	0	1	7	idaly_mat	DALYs lost maternal causes (per 100000)	338.457	528.929	577.801	0	0	0
	TZA	0	0	1	8	idaly_neo	DALYs lost neonatal causes (per 100000)	3571.44	4218.97	4365.75	0	0	0
	TZA	0	0	1	9	avbirthealtstaff	Births attended by skilled health staff	14.4931	18.5701	20.5057	10.0506	0	0
	TZA	0	0	1	10	avimmudpt	DPT immunization DPT (%)	0	6.48733	6.53731	0	0	0
	TZA	0	0	1	11	sba_wealth_ineq	Ratio skilled birth attendance poor/rich	0.168539	0.203173	0.220843	0.109647	0.154921	0.166208
	TZA	0	0	1	12	sba_rural_ineq	Ratio skilled birth attendance rural/urban	0.179979	0.201233	0.210687	0.115359	0.110203	0.115444
	TZA	0	0	1	13	who_cov	UHC service coverage index	3.22008	12.2999	13.3192	0	0	0
	TZA	0	0	1	14	who_cov_ser_cap	UHC index sub service capacity	9.68833	13.2623	13.7599	9.41761	12.5879	12.5749
	TZA	0	0	1	15	who_cov_ncd	UHC index sub NCDs	3.76967	4.02748	4.04573	0	0	0
	TZA	0	0	1	16	who_cov_repro	UHC index sub RMNC health	0	7.96569	7.12213	0	0	0
	TZA	0	0	1	17	who_cov_infec	UHC index sub infectious diseases	4.63222	15.8329	15.8366	0	0	0
	UKR	0	0	1	1	avle	Life expectancy at birth	5.96584	5.92357	5.62833	0	0	0
	UKR	0	0	1	2	halebirth	HALE at birth	4.88353	4.88353	4.72037	1.95814	1.95814	1.95814
	UKR	0	0	1	3	iavmortund5	Under-5 mortality rate	3.71743	2.58517	2.54329	0	0	0
	UKR	0	0	1	4	imortneo	Neonatal mortality rate	2.82241	1.8587	1.82692	0	0	0
	UKR	0	0	1	5	iavdalys_who	DALYs lost (per 100000)	19184.2	19184.2	18555.6	14188.3	14188.3	14188.3
	UKR	0	0	1	6	idaly_ncd	DALYs lost NCDs (per 100000)	19118.2	19118.2	19118.2	12231.4	12231.4	12231.4
	UKR	0	0	1	7	idaly_mat	DALYs lost maternal causes (per 100000)	6.41233	4.4338	4.20735	0	0	0
	UKR	0	0	1	8	idaly_neo	DALYs lost neonatal causes (per 100000)	56.1648	0	0	0	0	0
	UKR	0	0	1	9	avbirthealtstaff	Births attended by skilled health staff
	UKR	0	0	1	10	avimmudpt	DPT immunization DPT (%)	24.7329	24.7329	24.7329	23.9265	23.9265	23.9265
	UKR	0	0	1	11	sba_wealth_ineq	Ratio skilled birth attendance poor/rich	0.00684031	0.00466594	0.00465618	0	0	0
	UKR	0	0	1	12	sba_rural_ineq	Ratio skilled birth attendance rural/urban	0.019578	0.0191222	0.0185165	0	0	0
	UKR	0	0	1	13	who_cov	UHC service coverage index	9.58185	9.11946	8.6196	0	0	0
	UKR	0	0	1	14	who_cov_ser_cap	UHC index sub service capacity	7.80732	7.35843	7.13482	0	0	0
	UKR	0	0	1	15	who_cov_ncd	UHC index sub NCDs	19.2606	19.2606	19.0644	15.9196	15.9196	15.9196
	UKR	0	0	1	16	who_cov_repro	UHC index sub RMNC health	14.828	13.5564	13.2075	6.80475	7.99007	7.81246
	UKR	0	0	1	17	who_cov_infec	UHC index sub infectious diseases	11.9949	11.0107	11.1178	7.82292	5.43601	5.37846
	URY	1	0	0	1	avle	Life expectancy at birth	2.52725	2.52725	2.52725	0.874698	0.834864	0.864564
	URY	1	0	0	2	halebirth	HALE at birth	2.13385	2.13385	2.13385	1.14006	1.14006	1.14006
	URY	1	0	0	3	iavmortund5	Under-5 mortality rate	4.54906	4.54906	4.54906	4.48975	4.48975	4.48975
	URY	1	0	0	4	imortneo	Neonatal mortality rate	3.08041	3.08041	3.08041	3.08041	3.08041	3.08041
	URY	1	0	0	5	iavdalys_who	DALYs lost (per 100000)	10563.3	10563.3	10563.3	2723.74	2723.74	2723.74
	URY	1	0	0	6	idaly_ncd	DALYs lost NCDs (per 100000)	11000.6	11000.6	11000.6	1601.86	1601.86	1601.86
	URY	1	0	0	7	idaly_mat	DALYs lost maternal causes (per 100000)	21.3622	21.3622	21.3622	21.3622	21.3622	21.3622
	URY	1	0	0	8	idaly_neo	DALYs lost neonatal causes (per 100000)	223.886	222.659	223.435	223.886	222.659	223.435
	URY	1	0	0	9	avbirthealtstaff	Births attended by skilled health staff	0.0199934	0.0199934	0.0199934	0	0	0
	URY	1	0	0	10	avimmudpt	DPT immunization DPT (%)	5.10546	5.10546	5.10546	4.85297	4.79054	4.8381
	URY	1	0	0	11	sba_wealth_ineq	Ratio skilled birth attendance poor/rich	0.00349142	0.00349142	0.00349142	0	0	0
	URY	1	0	0	12	sba_rural_ineq	Ratio skilled birth attendance rural/urban	0.033443	0.033443	0.033443	0.0329814	0.0329814	0.0329814
	URY	1	0	0	13	who_cov	UHC service coverage index	1.39125	1.31814	1.36273	0	0	0
	URY	1	0	0	14	who_cov_ser_cap	UHC index sub service capacity	6.59534	6.59534	6.59534	4.30764	4.19196	4.30232
	URY	1	0	0	15	who_cov_ncd	UHC index sub NCDs	19.1169	19.1169	19.1169	16.3891	16.3891	16.3891
	URY	1	0	0	16	who_cov_repro	UHC index sub RMNC health	0	0	0	0	0	0
	URY	1	0	0	17	who_cov_infec	UHC index sub infectious diseases	0	0	0	0	0	0
	UZB	0	0	1	1	avle	Life expectancy at birth	7.747	7.28334	7.07757	7.29581	7.24741	7.07757
	UZB	0	0	1	2	halebirth	HALE at birth	5.57218	5.11444	5.10059	5.14975	5.07673	4.98639
	UZB	0	0	1	3	iavmortund5	Under-5 mortality rate	6.10924	1.7505	0.216153	5.43518	1.60003	0.216153
	UZB	0	0	1	4	imortneo	Neonatal mortality rate	4.22758	2.41405	1.95502	4.21624	2.38104	1.95502
	UZB	0	0	1	5	iavdalys_who	DALYs lost (per 100000)	5870.57	5734.6	4967.54	5836.39	5694.13	4967.54
	UZB	0	0	1	6	idaly_ncd	DALYs lost NCDs (per 100000)	7644.17	8197.31	8197.31	6855.64	6855.64	6710.54
	UZB	0	0	1	7	idaly_mat	DALYs lost maternal causes (per 100000)	17.5326	23.1088	20.7258	17.5326	18.7122	17.0143
	UZB	0	0	1	8	idaly_neo	DALYs lost neonatal causes (per 100000)	890.616	713.653	436.487	890.616	578.844	436.487
	UZB	0	0	1	9	avbirthealtstaff	Births attended by skilled health staff	0	0	0	0	0	0
	UZB	0	0	1	10	avimmudpt	DPT immunization DPT (%)	0.597393	0.507424	0.481997	0.597393	0.507424	0.481997
	UZB	0	0	1	11	sba_wealth_ineq	Ratio skilled birth attendance poor/rich	0	0	0	0	0	0
	UZB	0	0	1	12	sba_rural_ineq	Ratio skilled birth attendance rural/urban	0.0137895	0.00964436	0.00334219	0.0137895	0.00941695	0.00285699
	UZB	0	0	1	13	who_cov	UHC service coverage index	2.20418	1.44962	1.26946	2.20418	1.26716	0.959793
	UZB	0	0	1	14	who_cov_ser_cap	UHC index sub service capacity	9.59776	12.3222	11.3964	8.54562	8.94811	8.8487
	UZB	0	0	1	15	who_cov_ncd	UHC index sub NCDs	17.3296	16.7742	16.5648	17.086	16.7742	16.5261
	UZB	0	0	1	16	who_cov_repro	UHC index sub RMNC health	0	0	0	0	0	0
	UZB	0	0	1	17	who_cov_infec	UHC index sub infectious diseases	10.6628	7.68116	7.20391	10.6628	7.68116	7.20391
	VCT	0	0	1	1	avle	Life expectancy at birth	5.94065	6.25702	5.86055	5.04961	6.04657	5.84983
	VCT	0	0	1	2	halebirth	HALE at birth	5.05547	5.35393	5.21358	4.28301	5.31234	5.21358
	VCT	0	0	1	3	iavmortund5	Under-5 mortality rate	8.47785	9.07073	8.99011	8.47785	8.80747	8.79409
	VCT	0	0	1	4	imortneo	Neonatal mortality rate	5.98534	6.21552	6.15373	5.91505	6.16069	6.11082
	VCT	0	0	1	5	iavdalys_who	DALYs lost (per 100000)	10993.9	12509.8	11089.3	7638.5	8598.87	8487.38
	VCT	0	0	1	6	idaly_ncd	DALYs lost NCDs (per 100000)	11644.2	11681.9	11681.9	6622.85	7547.39	7444.84
	VCT	0	0	1	7	idaly_mat	DALYs lost maternal causes (per 100000)	60.5934	65.626	65.6736	58.8067	65.626	65.6736
	VCT	0	0	1	8	idaly_neo	DALYs lost neonatal causes (per 100000)	812.884	880.437	872.108	799.324	880.437	872.108
	VCT	0	0	1	9	avbirthealtstaff	Births attended by skilled health staff	1.33178	1.33178	1.33178	1.16797	1.29872	1.29465
	VCT	0	0	1	10	avimmudpt	DPT immunization DPT (%)	0.793538	0.793538	0.793538	0.793538	0.793538	0.793538
	VCT	0	0	1	11	sba_wealth_ineq	Ratio skilled birth attendance poor/rich
	VCT	0	0	1	12	sba_rural_ineq	Ratio skilled birth attendance rural/urban
	VCT	0	0	1	13	who_cov	UHC service coverage index	4.95285	5.73399	5.1268	4.79665	5.73315	4.74611
	VCT	0	0	1	14	who_cov_ser_cap	UHC index sub service capacity	16.0446	16.8041	16.6275	13.9349	16.6883	16.5238
	VCT	0	0	1	15	who_cov_ncd	UHC index sub NCDs	15.5147	15.7642	15.3902	14.4469	14.823	14.2486
	VCT	0	0	1	16	who_cov_repro	UHC index sub RMNC health	6.41487	6.01262	5.56196	6.04292	5.83057	5.24556
	VCT	0	0	1	17	who_cov_infec	UHC index sub infectious diseases	7.13093	7.01022	7.08854	4.73713	5.11806	5.19969
	VEN	1	0	0	1	avle	Life expectancy at birth	4.17194	4.13688	4.15857	4.17194	4.13688	4.15857
	VEN	1	0	0	2	halebirth	HALE at birth	3.63758	3.63758	3.63758	3.63758	3.63758	3.63758
	VEN	1	0	0	3	iavmortund5	Under-5 mortality rate	17.6696	16.8987	17.9258	17.6696	16.8987	17.9258
	VEN	1	0	0	4	imortneo	Neonatal mortality rate	12.0003	11.3061	12.0967	12.0003	11.3061	12.0967
	VEN	1	0	0	5	iavdalys_who	DALYs lost (per 100000)	8996.17	8996.17	8996.17	6645.02	6638.34	6684.91
	VEN	1	0	0	6	idaly_ncd	DALYs lost NCDs (per 100000)	6774.4	6774.4	6774.4	4725.83	4725.83	4725.83
	VEN	1	0	0	7	idaly_mat	DALYs lost maternal causes (per 100000)	122.139	121.139	122.675	122.139	121.139	122.675
	VEN	1	0	0	8	idaly_neo	DALYs lost neonatal causes (per 100000)	1101.6	1059.56	1101.36	1101.6	1059.56	1101.36
	VEN	1	0	0	9	avbirthealtstaff	Births attended by skilled health staff	0.8919	0.8919	0.8919	0.8919	0.8919	0.8919
	VEN	1	0	0	10	avimmudpt	DPT immunization DPT (%)	19.545	19.545	19.545	19.545	19.545	19.545
	VEN	1	0	0	11	sba_wealth_ineq	Ratio skilled birth attendance poor/rich
	VEN	1	0	0	12	sba_rural_ineq	Ratio skilled birth attendance rural/urban
	VEN	1	0	0	13	who_cov	UHC service coverage index	8.79829	8.78373	8.80084	8.79829	8.78373	8.80084
	VEN	1	0	0	14	who_cov_ser_cap	UHC index sub service capacity	20.4019	20.2982	20.5433	20.4019	20.2982	20.5433
	VEN	1	0	0	15	who_cov_ncd	UHC index sub NCDs	14.4528	14.4528	14.4528	14.4528	14.4528	14.4528
	VEN	1	0	0	16	who_cov_repro	UHC index sub RMNC health	10.6704	9.63817	10.3329	10.6704	9.63817	10.3329
	VEN	1	0	0	17	who_cov_infec	UHC index sub infectious diseases	10.8785	10.1518	10.8933	10.6868	9.76409	10.7766
	VNM	0	0	1	1	avle	Life expectancy at birth	3.29676	2.46498	2.63839	2.96882	2.41196	2.63352
	VNM	0	0	1	2	halebirth	HALE at birth	1.89848	1.09073	1.61783	1.63942	1.06659	1.49161
	VNM	0	0	1	3	iavmortund5	Under-5 mortality rate	12.5907	11.5368	13.1027	11.3049	9.88324	10.4565
	VNM	0	0	1	4	imortneo	Neonatal mortality rate	6.13819	5.48093	5.95704	6.13819	5.11386	5.36606
	VNM	0	0	1	5	iavdalys_who	DALYs lost (per 100000)	3697.01	3366.15	2944.42	1641.99	1333.75	1554.85
	VNM	0	0	1	6	idaly_ncd	DALYs lost NCDs (per 100000)	6782.22	7148.12	7148.12	3278.23	3190.18	3402.85
	VNM	0	0	1	7	idaly_mat	DALYs lost maternal causes (per 100000)	0	3.5992	4.58838	0	0	0
	VNM	0	0	1	8	idaly_neo	DALYs lost neonatal causes (per 100000)	146.644	144.796	173.906	123.137	0	37.188
	VNM	0	0	1	9	avbirthealtstaff	Births attended by skilled health staff
	VNM	0	0	1	10	avimmudpt	DPT immunization DPT (%)	8.01778	7.98527	8.01778	8.01684	7.97075	8.01694
	VNM	0	0	1	11	sba_wealth_ineq	Ratio skilled birth attendance poor/rich	0.197991	0.197769	0.198004	0.192792	0.196861	0.197387
	VNM	0	0	1	12	sba_rural_ineq	Ratio skilled birth attendance rural/urban	0.0843592	0.0819809	0.0815656	0.0843592	0.0799573	0.0801233
	VNM	0	0	1	13	who_cov	UHC service coverage index	5.39983	3.97236	4.64844	4.85869	2.42876	3.50414
	VNM	0	0	1	14	who_cov_ser_cap	UHC index sub service capacity	21.7436	22.3876	22.4791	19.9951	20.7571	20.8285
	VNM	0	0	1	15	who_cov_ncd	UHC index sub NCDs	9.67472	8.52662	8.67637	8.9456	7.21285	7.4464
	VNM	0	0	1	16	who_cov_repro	UHC index sub RMNC health	4.0957	3.28351	3.60809	2.66646	1.82225	2.63449
	VNM	0	0	1	17	who_cov_infec	UHC index sub infectious diseases	11.6507	10.1029	11.1045	10.7206	7.89748	9.06549
	VUT	0	0	1	1	avle	Life expectancy at birth	4.75167	8.39637	8.44186	3.4347	3.57282	3.57282
	VUT	0	0	1	2	halebirth	HALE at birth	3.53695	6.61141	6.74626	2.42317	2.58316	2.58316
	VUT	0	0	1	3	iavmortund5	Under-5 mortality rate	0	1.70196	3.06145	0	1.45495	3.06145
	VUT	0	0	1	4	imortneo	Neonatal mortality rate	0	0	0.402499	0	0	0.402499
	VUT	0	0	1	5	iavdalys_who	DALYs lost (per 100000)	710.892	9109.58	9007.52	0	3634.09	3678.4
	VUT	0	0	1	6	idaly_ncd	DALYs lost NCDs (per 100000)	7514.41	9173.92	9102.47	7177.79	7121.85	7123.59
	VUT	0	0	1	7	idaly_mat	DALYs lost maternal causes (per 100000)	0	127.46	129.132	0	0	0
	VUT	0	0	1	8	idaly_neo	DALYs lost neonatal causes (per 100000)	0	232.882	375.954	0	168.888	375.954
	VUT	0	0	1	9	avbirthealtstaff	Births attended by skilled health staff
	VUT	0	0	1	10	avimmudpt	DPT immunization DPT (%)	8.33058	12.0756	12.1167	8.33058	9.1397	9.1397
	VUT	0	0	1	11	sba_wealth_ineq	Ratio skilled birth attendance poor/rich	0.124797	0.210539	0.213971	0.066848	0.194157	0.204523
	VUT	0	0	1	12	sba_rural_ineq	Ratio skilled birth attendance rural/urban	0.063971	0.124011	0.125977	0.0598731	0.10513	0.113421
	VUT	0	0	1	13	who_cov	UHC service coverage index	0	11.2596	11.7394	0	8.3747	8.93004
	VUT	0	0	1	14	who_cov_ser_cap	UHC index sub service capacity	0	21.1681	21.3869	0	19.4818	19.444
	VUT	0	0	1	15	who_cov_ncd	UHC index sub NCDs	18.3613	18.5696	18.5621	18.1072	18.1072	18.1072
	VUT	0	0	1	16	who_cov_repro	UHC index sub RMNC health	1.0181	8.64679	8.32274	0.873669	5.14313	5.09759
	VUT	0	0	1	17	who_cov_infec	UHC index sub infectious diseases	0	12.4395	12.4642	0	6.7791	7.49324
	WSM	0	0	1	1	avle	Life expectancy at birth	5.65801	6.77174	6.37677	4.77836	4.77836	4.77836
	WSM	0	0	1	2	halebirth	HALE at birth	4.36224	5.42953	5.40789	3.59079	3.73816	3.70965
	WSM	0	0	1	3	iavmortund5	Under-5 mortality rate	6.83065	10.467	10.2511	5.6486	5.6486	5.5223
	WSM	0	0	1	4	imortneo	Neonatal mortality rate	2.10885	2.87762	2.71086	1.80467	1.80467	1.74928
	WSM	0	0	1	5	iavdalys_who	DALYs lost (per 100000)	3806.06	6424.11	4991.13	3695.6	5077.46	4734.23
	WSM	0	0	1	6	idaly_ncd	DALYs lost NCDs (per 100000)	7523.05	8112.37	8112.37	6081.54	6081.54	6081.54
	WSM	0	0	1	7	idaly_mat	DALYs lost maternal causes (per 100000)	0.631582	16.8859	16.4569	0.202583	1.16783	1.15591
	WSM	0	0	1	8	idaly_neo	DALYs lost neonatal causes (per 100000)	0	274.575	235.434	0	0	0
	WSM	0	0	1	9	avbirthealtstaff	Births attended by skilled health staff	9.81475	9.8679	9.8679	9.69145	9.74709	9.74709
	WSM	0	0	1	10	avimmudpt	DPT immunization DPT (%)	21.6812	21.7964	21.7964	21.5997	21.5997	21.5997
	WSM	0	0	1	11	sba_wealth_ineq	Ratio skilled birth attendance poor/rich	0.0973172	0.100594	0.100488	0.0940534	0.0970941	0.0968194
	WSM	0	0	1	12	sba_rural_ineq	Ratio skilled birth attendance rural/urban	0.0968508	0.0970148	0.096202	0.0964385	0.0964385	0.096202
	WSM	0	0	1	13	who_cov	UHC service coverage index	13.2133	15.0865	14.7219	13.112	13.3432	13.3432
	WSM	0	0	1	14	who_cov_ser_cap	UHC index sub service capacity	22.064	23.9381	23.8604	21.6368	21.7563	21.7563
	WSM	0	0	1	15	who_cov_ncd	UHC index sub NCDs	19.5229	19.9233	19.7253	19.1782	19.1782	19.1782
	WSM	0	0	1	16	who_cov_repro	UHC index sub RMNC health	17.0803	18.3772	18.202	16.3524	16.3524	16.3524
	WSM	0	0	1	17	who_cov_infec	UHC index sub infectious diseases	7.02947	7.34789	7.2613	5.94061	5.94061	5.94061
	ZAF	0	0	1	1	avle	Life expectancy at birth	13.0359	12.9819	13.0438	13.0017	12.9819	13.0017
	ZAF	0	0	1	2	halebirth	HALE at birth	11.5708	11.5708	11.5708	11.5708	11.5708	11.5708
	ZAF	0	0	1	3	iavmortund5	Under-5 mortality rate	30.0746	28.4794	30.3846	27.6771	27.2864	27.8319
	ZAF	0	0	1	4	imortneo	Neonatal mortality rate	9.5666	8.32455	9.5666	8.18614	8.06694	8.18614
	ZAF	0	0	1	5	iavdalys_who	DALYs lost (per 100000)	19539.4	19539.4	19539.4	18886	18835.6	18886
	ZAF	0	0	1	6	idaly_ncd	DALYs lost NCDs (per 100000)	6376.2	6376.2	6376.2	4859.03	4859.03	4859.03
	ZAF	0	0	1	7	idaly_mat	DALYs lost maternal causes (per 100000)	136.434	133.464	137.761	136.434	133.238	137.761
	ZAF	0	0	1	8	idaly_neo	DALYs lost neonatal causes (per 100000)	2906.57	2844.73	2907.32	2847.98	2843.25	2847.98
	ZAF	0	0	1	9	avbirthealtstaff	Births attended by skilled health staff	3.1911	3.1911	3.1911	3.1911	3.1911	3.1911
	ZAF	0	0	1	10	avimmudpt	DPT immunization DPT (%)	12.5875	12.5875	12.5875	12.5875	12.5875	12.5875
	ZAF	0	0	1	11	sba_wealth_ineq	Ratio skilled birth attendance poor/rich	0.0676965	0.0646095	0.0699563	0.0668605	0.0643313	0.0675997
	ZAF	0	0	1	12	sba_rural_ineq	Ratio skilled birth attendance rural/urban	0.0365057	0.0364681	0.0372819	0.0353993	0.0353993	0.0353993
	ZAF	0	0	1	13	who_cov	UHC service coverage index	11.4068	11.3671	11.4339	11.2056	11.2056	11.2056
	ZAF	0	0	1	14	who_cov_ser_cap	UHC index sub service capacity	15.8481	15.4945	16.498	14.9015	14.9015	14.9015
	ZAF	0	0	1	15	who_cov_ncd	UHC index sub NCDs	19.7984	19.7984	19.7984	19.7984	19.7984	19.7984
	ZAF	0	0	1	16	who_cov_repro	UHC index sub RMNC health	12.4208	11.625	12.8227	10.6927	10.6494	10.6927
	ZAF	0	0	1	17	who_cov_infec	UHC index sub infectious diseases	14.4005	13.9631	14.7306	14.2336	13.9501	14.2336
	ZWE	0	0	1	1	avle	Life expectancy at birth	12.1668	11.858	12.7686	10.0763	10.0763	10.0763
	ZWE	0	0	1	2	halebirth	HALE at birth	10.188	9.89088	10.9363	8.54242	8.54242	8.54242
	ZWE	0	0	1	3	iavmortund5	Under-5 mortality rate	39.4316	28.778	41.1729	37.1692	28.778	37.1692
	ZWE	0	0	1	4	imortneo	Neonatal mortality rate	19.8863	12.9717	20.0984	19.0235	12.9717	19.0235
	ZWE	0	0	1	5	iavdalys_who	DALYs lost (per 100000)	16487.1	16282.9	17101.8	15655.5	15512.5	15721.2
	ZWE	0	0	1	6	idaly_ncd	DALYs lost NCDs (per 100000)	2742.57	2239.05	3700.92	1469.58	1418	1469.58
	ZWE	0	0	1	7	idaly_mat	DALYs lost maternal causes (per 100000)	503.964	476.321	533.137	500.408	476.321	516.12
	ZWE	0	0	1	8	idaly_neo	DALYs lost neonatal causes (per 100000)	4125.96	3156.23	4355.94	4089.63	3156.23	4058.19
	ZWE	0	0	1	9	avbirthealtstaff	Births attended by skilled health staff	11.5769	9.58094	14.728	11.5733	9.49546	12.8509
	ZWE	0	0	1	10	avimmudpt	DPT immunization DPT (%)	8.45654	8.35634	8.84517	7.42039	7.42039	7.42039
	ZWE	0	0	1	11	sba_wealth_ineq	Ratio skilled birth attendance poor/rich	0.190977	0.126629	0.20273	0.190977	0.12623	0.194086
	ZWE	0	0	1	12	sba_rural_ineq	Ratio skilled birth attendance rural/urban	0.134144	0.099858	0.141562	0.133888	0.0987958	0.138166
	ZWE	0	0	1	13	who_cov	UHC service coverage index	7.054	6.46327	12.3848	7.01792	6.46327	8.91277
	ZWE	0	0	1	14	who_cov_ser_cap	UHC index sub service capacity	20.0174	19.2395	22.5437	20.0153	19.2395	20.8622
	ZWE	0	0	1	15	who_cov_ncd	UHC index sub NCDs	11.0732	10.2105	11.5358	10.132	10.132	10.132
	ZWE	0	0	1	16	who_cov_repro	UHC index sub RMNC health	4.13371	2.01719	10.3933	3.47201	1.15479	3.38254
	ZWE	0	0	1	17	who_cov_infec	UHC index sub infectious diseases	10.8524	12.0367	15.1595	9.89706	10.3405	11.0172

## Sheet: PG-OECD
	Code	IADB	OECD	MICS	ID	Output code	Output	Model 1	Model 2	Model 3	Model 4	Model 5	Model 6
	ARG	1	0	1	1	avle	Life expectancy at birth	5.28288	5.29537	5.27222	4.84126	4.72128	4.79419
	ARG	1	0	1	2	halebirth	HALE at birth	4.33049	4.48265	4.48662	4.09925	3.98545	4.05838
	ARG	1	0	1	3	iavmortund5	Under-5 mortality rate	7.46756	6.90662	7.33749	3.70942	3.70942	3.70942
	ARG	1	0	1	4	imortneo	Neonatal mortality rate	4.81809	4.41745	4.72526	2.41882	2.41882	2.41882
	ARG	1	0	1	5	iavdalys_who	DALYs lost (per 100000)	6820.33	6827.98	6735.91	5152	5152	5152
	ARG	1	0	1	6	idaly_ncd	DALYs lost NCDs (per 100000)	6016.77	6016.77	6016.77	4693.7	4693.7	4693.7
	ARG	1	0	1	7	idaly_mat	DALYs lost maternal causes (per 100000)	55.4163	55.7141	55.7856	43.586	43.586	43.586
	ARG	1	0	1	8	idaly_neo	DALYs lost neonatal causes (per 100000)	630.307	607.935	626.201	393.89	393.89	393.89
	ARG	1	0	1	9	avbirthealtstaff	Births attended by skilled health staff	1.6711	1.6711	1.6711	1.65829	1.65829	1.65829
	ARG	1	0	1	10	avimmudpt	DPT immunization DPT (%)	9.62182	9.62182	9.62182	9.44404	9.44404	9.44404
	ARG	1	0	1	11	sba_wealth_ineq	Ratio skilled birth attendance poor/rich	0.0165092	0.0165092	0.0165092	0.0160758	0.0160758	0.0160758
	ARG	1	0	1	12	sba_rural_ineq	Ratio skilled birth attendance rural/urban
	ARG	1	0	1	13	who_cov	UHC service coverage index	8.52352	8.98418	9.01801	7.15381	7.13884	7.10147
	ARG	1	0	1	14	who_cov_ser_cap	UHC index sub service capacity	9.95408	10.3362	10.1361	9.5685	9.60933	9.52438
	ARG	1	0	1	15	who_cov_ncd	UHC index sub NCDs	20.001	20.001	20.001	19.3783	19.3783	19.3744
	ARG	1	0	1	16	who_cov_repro	UHC index sub RMNC health	4.21562	4.17426	4.12254	4.11421	4.11421	4.11421
	ARG	1	0	1	17	who_cov_infec	UHC index sub infectious diseases	5.61637	5.56114	5.64514	4.1433	4.1433	4.1433
	AUS	0	1	0	1	avle	Life expectancy at birth	1.70539	1.70539	1.70539	1.70539	1.70539	1.70539
	AUS	0	1	0	2	halebirth	HALE at birth	3.16079	3.16079	3.16079	3.16079	3.16079	3.16079
	AUS	0	1	0	3	iavmortund5	Under-5 mortality rate	1.63727	1.63727	1.63727	1.58941	1.58941	1.58941
	AUS	0	1	0	4	imortneo	Neonatal mortality rate	1.45178	1.45178	1.45178	1.45178	1.45178	1.45178
	AUS	0	1	0	5	iavdalys_who	DALYs lost (per 100000)	5231.76	5231.76	5231.76	3386.56	3386.56	3386.56
	AUS	0	1	0	6	idaly_ncd	DALYs lost NCDs (per 100000)	6011.44	6011.44	6011.44	2996.77	2996.77	2996.77
	AUS	0	1	0	7	idaly_mat	DALYs lost maternal causes (per 100000)	4.91097	4.91097	4.91097	4.91097	4.91097	4.91097
	AUS	0	1	0	8	idaly_neo	DALYs lost neonatal causes (per 100000)	183.531	183.531	183.531	183.531	183.531	183.531
	AUS	0	1	0	9	avbirthealtstaff	Births attended by skilled health staff	1.0879	1.0879	1.0879	1.0879	1.0879	1.0879
	AUS	0	1	0	10	avimmudpt	DPT immunization DPT (%)	4.38627	4.38627	4.38627	4.38627	4.38627	4.38627
	AUS	0	1	0	11	sba_wealth_ineq	Ratio skilled birth attendance poor/rich
	AUS	0	1	0	12	sba_rural_ineq	Ratio skilled birth attendance rural/urban
	AUS	0	1	0	13	who_cov	UHC service coverage index	2.28794	2.28794	2.28794	2.28794	2.28794	2.28794
	AUS	0	1	0	14	who_cov_ser_cap	UHC index sub service capacity	2.79992	2.79992	2.79992	2.79992	2.79992	2.79992
	AUS	0	1	0	15	who_cov_ncd	UHC index sub NCDs	8.66398	8.66398	8.66398	5.99178	5.99178	5.99178
	AUS	0	1	0	16	who_cov_repro	UHC index sub RMNC health	3.94297	3.59226	3.81553	3.94297	3.59226	3.78391
	AUS	0	1	0	17	who_cov_infec	UHC index sub infectious diseases	3.78104	3.78104	3.78104	3.78104	3.78104	3.78104
	AUT	0	1	0	1	avle	Life expectancy at birth	2.62162	2.62162	2.62162	2.62162	2.62162	2.62162
	AUT	0	1	0	2	halebirth	HALE at birth	3.12257	3.12257	3.12257	3.12257	3.12257	3.12257
	AUT	0	1	0	3	iavmortund5	Under-5 mortality rate	1.45589	1.45589	1.45589	1.29857	1.29857	1.29857
	AUT	0	1	0	4	imortneo	Neonatal mortality rate	1.3342	1.3342	1.3342	1.3342	1.3342	1.3342
	AUT	0	1	0	5	iavdalys_who	DALYs lost (per 100000)	7956.84	7956.84	7956.84	4894.22	4894.22	4894.22
	AUT	0	1	0	6	idaly_ncd	DALYs lost NCDs (per 100000)	9116.38	9116.38	9116.38	5134.93	5134.93	5134.93
	AUT	0	1	0	7	idaly_mat	DALYs lost maternal causes (per 100000)	2.19331	2.19331	2.19331	2.19331	2.19331	2.19331
	AUT	0	1	0	8	idaly_neo	DALYs lost neonatal causes (per 100000)	119.469	119.469	119.469	119.469	119.469	119.469
	AUT	0	1	0	9	avbirthealtstaff	Births attended by skilled health staff	1.55504	1.55504	1.55504	1.55504	1.55504	1.55504
	AUT	0	1	0	10	avimmudpt	DPT immunization DPT (%)	9.77778	9.77778	9.77778	9.77778	9.77778	9.77778
	AUT	0	1	0	11	sba_wealth_ineq	Ratio skilled birth attendance poor/rich
	AUT	0	1	0	12	sba_rural_ineq	Ratio skilled birth attendance rural/urban
	AUT	0	1	0	13	who_cov	UHC service coverage index	7.44705	7.44705	7.44705	6.75989	6.75989	6.75989
	AUT	0	1	0	14	who_cov_ser_cap	UHC index sub service capacity	12.4543	12.4543	12.4543	12.2938	12.2938	12.2938
	AUT	0	1	0	15	who_cov_ncd	UHC index sub NCDs	15.6865	15.6865	15.6865	12.3054	12.3054	12.3054
	AUT	0	1	0	16	who_cov_repro	UHC index sub RMNC health	3.38004	3.13471	3.18238	3.23476	3.13471	3.1489
	AUT	0	1	0	17	who_cov_infec	UHC index sub infectious diseases	3.14491	3.14491	3.14491	2.96888	2.96888	2.96888
	BEL	0	1	0	1	avle	Life expectancy at birth	3.18687	3.18687	3.18687	3.18687	3.18687	3.18687
	BEL	0	1	0	2	halebirth	HALE at birth	3.82507	3.82507	3.82507	3.82507	3.82507	3.82507
	BEL	0	1	0	3	iavmortund5	Under-5 mortality rate	1.97997	1.97997	1.97997	1.82457	1.82457	1.82457
	BEL	0	1	0	4	imortneo	Neonatal mortality rate	1.44198	1.44198	1.44198	1.44198	1.44198	1.44198
	BEL	0	1	0	5	iavdalys_who	DALYs lost (per 100000)	8774.36	8774.36	8774.36	5822.56	5822.56	5822.56
	BEL	0	1	0	6	idaly_ncd	DALYs lost NCDs (per 100000)	8916.98	8916.98	8916.98	4926.17	4926.17	4926.17
	BEL	0	1	0	7	idaly_mat	DALYs lost maternal causes (per 100000)	2.76546	2.76546	2.76546	2.76546	2.76546	2.76546
	BEL	0	1	0	8	idaly_neo	DALYs lost neonatal causes (per 100000)	124.147	124.147	124.147	124.147	124.147	124.147
	BEL	0	1	0	9	avbirthealtstaff	Births attended by skilled health staff
	BEL	0	1	0	10	avimmudpt	DPT immunization DPT (%)	0.9899	0.9899	0.9899	0.9899	0.9899	0.9899
	BEL	0	1	0	11	sba_wealth_ineq	Ratio skilled birth attendance poor/rich
	BEL	0	1	0	12	sba_rural_ineq	Ratio skilled birth attendance rural/urban
	BEL	0	1	0	13	who_cov	UHC service coverage index	4.06509	4.06509	4.06509	3.32845	3.32845	3.32845
	BEL	0	1	0	14	who_cov_ser_cap	UHC index sub service capacity	5.93089	5.93089	5.93089	5.74259	5.74259	5.74259
	BEL	0	1	0	15	who_cov_ncd	UHC index sub NCDs	13.2994	13.2994	13.2994	9.45236	9.45236	9.45236
	BEL	0	1	0	16	who_cov_repro	UHC index sub RMNC health	0.671203	0.490447	0.476205	0.563205	0.490447	0.439723
	BEL	0	1	0	17	who_cov_infec	UHC index sub infectious diseases	3.27482	3.27482	3.27482	3.11613	3.11613	3.11613
	BHS	1	0	0	1	avle	Life expectancy at birth	7.36187	6.61347	7.35526	7.36187	6.61347	7.35526
	BHS	1	0	0	2	halebirth	HALE at birth	6.00674	5.48308	6.1351	6.00674	5.48308	6.1351
	BHS	1	0	0	3	iavmortund5	Under-5 mortality rate	11.6276	8.85488	11.8063	11.6276	8.85488	11.8063
	BHS	1	0	0	4	imortneo	Neonatal mortality rate	5.34698	3.58746	5.47575	5.34698	3.58746	5.47575
	BHS	1	0	0	5	iavdalys_who	DALYs lost (per 100000)	9100.74	8496.68	9037.01	9100.74	8494.87	9037.01
	BHS	1	0	0	6	idaly_ncd	DALYs lost NCDs (per 100000)	6952.74	6952.74	6952.74	6952.74	6952.74	6952.74
	BHS	1	0	0	7	idaly_mat	DALYs lost maternal causes (per 100000)	58.5888	42.2738	59.3513	58.5888	42.2738	59.3513
	BHS	1	0	0	8	idaly_neo	DALYs lost neonatal causes (per 100000)	528.919	322.223	541.023	528.919	322.223	541.023
	BHS	1	0	0	9	avbirthealtstaff	Births attended by skilled health staff	1.23437	1.23437	1.23437	1.23437	1.23437	1.23437
	BHS	1	0	0	10	avimmudpt	DPT immunization DPT (%)	6.16	5.75267	6.16	6.16	5.75267	6.16
	BHS	1	0	0	11	sba_wealth_ineq	Ratio skilled birth attendance poor/rich
	BHS	1	0	0	12	sba_rural_ineq	Ratio skilled birth attendance rural/urban
	BHS	1	0	0	13	who_cov	UHC service coverage index	11.6301	10.1112	12.0216	11.6301	10.1112	12.0216
	BHS	1	0	0	14	who_cov_ser_cap	UHC index sub service capacity	21.6495	21.4526	21.7266	21.6495	21.4526	21.7266
	BHS	1	0	0	15	who_cov_ncd	UHC index sub NCDs	19.1972	19.1972	19.1972	19.1972	19.1972	19.1972
	BHS	1	0	0	16	who_cov_repro	UHC index sub RMNC health	7.69199	4.96845	7.03538	7.69199	4.96845	7.03538
	BHS	1	0	0	17	who_cov_infec	UHC index sub infectious diseases	6.2205	3.44209	6.1493	6.2205	3.44209	6.1493
	BLZ	1	0	1	1	avle	Life expectancy at birth	0	1.94251	1.4099	0	1.24843	1.38141
	BLZ	1	0	1	2	halebirth	HALE at birth	0	1.47968	1.18089	0	1.0216	1.13147
	BLZ	1	0	1	3	iavmortund5	Under-5 mortality rate	0	0	0	0	0	0
	BLZ	1	0	1	4	imortneo	Neonatal mortality rate	0	0.783798	0.721784	0	0.783798	0.721784
	BLZ	1	0	1	5	iavdalys_who	DALYs lost (per 100000)	1110.61	3236.12	3256	996.448	3236.12	3256
	BLZ	1	0	1	6	idaly_ncd	DALYs lost NCDs (per 100000)	0	304.379	154.359	0	0	0
	BLZ	1	0	1	7	idaly_mat	DALYs lost maternal causes (per 100000)	0	38.9481	40.1867	0	38.9481	40.1867
	BLZ	1	0	1	8	idaly_neo	DALYs lost neonatal causes (per 100000)	100.332	464.657	481.009	87.4919	464.657	481.009
	BLZ	1	0	1	9	avbirthealtstaff	Births attended by skilled health staff	0	0	0	0	0	0
	BLZ	1	0	1	10	avimmudpt	DPT immunization DPT (%)	0.936603	3.65828	3.67045	0.79131	3.65828	3.67045
	BLZ	1	0	1	11	sba_wealth_ineq	Ratio skilled birth attendance poor/rich	0	0	0	0	0	0
	BLZ	1	0	1	12	sba_rural_ineq	Ratio skilled birth attendance rural/urban	0	0.00295711	0.00532044	0	0	0
	BLZ	1	0	1	13	who_cov	UHC service coverage index	0.730386	4.7689	5.08593	0.730386	3.94714	4.43302
	BLZ	1	0	1	14	who_cov_ser_cap	UHC index sub service capacity	9.59768	14.5765	14.5441	9.23373	13.1936	13.6904
	BLZ	1	0	1	15	who_cov_ncd	UHC index sub NCDs	7.78387	10.0086	8.92698	5.8245	5.92111	5.92111
	BLZ	1	0	1	16	who_cov_repro	UHC index sub RMNC health	1.05308	3.45326	2.74571	0.906022	2.4585	2.4585
	BLZ	1	0	1	17	who_cov_infec	UHC index sub infectious diseases	4.42041	7.21376	7.36698	4.26053	5.02434	4.93685
	BOL	1	0	1	1	avle	Life expectancy at birth	5.36601	7.04399	6.18802	4.8135	4.8135	4.8135
	BOL	1	0	1	2	halebirth	HALE at birth	4.4511	5.85996	5.14642	3.95697	3.95697	3.95697
	BOL	1	0	1	3	iavmortund5	Under-5 mortality rate	15.5328	15.8239	15.7321	15.1371	15.1371	15.1371
	BOL	1	0	1	4	imortneo	Neonatal mortality rate	7.02602	7.87685	7.64982	6.95888	7.87685	7.64982
	BOL	1	0	1	5	iavdalys_who	DALYs lost (per 100000)	7910.34	7971.76	7956.38	7910.18	7971.76	7956.38
	BOL	1	0	1	6	idaly_ncd	DALYs lost NCDs (per 100000)	3209.27	3615.42	3357.87	2830.69	2830.69	2830.69
	BOL	1	0	1	7	idaly_mat	DALYs lost maternal causes (per 100000)	243.789	250.652	248.697	243.676	247.283	246.665
	BOL	1	0	1	8	idaly_neo	DALYs lost neonatal causes (per 100000)	2250.29	2330.28	2310.81	2250.29	2330.28	2310.81
	BOL	1	0	1	9	avbirthealtstaff	Births attended by skilled health staff	10.3999	11.1358	10.0429	9.64392	10.5994	10.0429
	BOL	1	0	1	10	avimmudpt	DPT immunization DPT (%)	12.3228	12.3472	12.3488	12.3228	12.3472	12.3488
	BOL	1	0	1	11	sba_wealth_ineq	Ratio skilled birth attendance poor/rich	0.220741	0.222177	0.221633	0.219268	0.219268	0.219268
	BOL	1	0	1	12	sba_rural_ineq	Ratio skilled birth attendance rural/urban	0.246746	0.248544	0.247995	0.241614	0.241614	0.241614
	BOL	1	0	1	13	who_cov	UHC service coverage index	7.16816	9.49679	8.55888	5.86541	6.7454	6.46977
	BOL	1	0	1	14	who_cov_ser_cap	UHC index sub service capacity	13.4811	15.3202	14.088	9.37765	11.1199	10.0501
	BOL	1	0	1	15	who_cov_ncd	UHC index sub NCDs	5.05264	7.50097	6.08425	0.40932	0.40932	0.40932
	BOL	1	0	1	16	who_cov_repro	UHC index sub RMNC health	12.1186	12.9944	11.947	11.4173	11.4173	11.4173
	BOL	1	0	1	17	who_cov_infec	UHC index sub infectious diseases	13.4656	13.9423	13.7696	11.2056	11.5477	11.4843
	BRA	1	0	1	1	avle	Life expectancy at birth	5.07539	4.51933	5.07424	4.47718	4.43538	4.47718
	BRA	1	0	1	2	halebirth	HALE at birth	5.16349	4.76988	5.23513	4.73562	4.69728	4.73562
	BRA	1	0	1	3	iavmortund5	Under-5 mortality rate	8.43531	5.42986	10.3057	5.2123	5.11931	5.2123
	BRA	1	0	1	4	imortneo	Neonatal mortality rate	5.2012	3.56355	6.41058	3.76714	3.56355	3.76714
	BRA	1	0	1	5	iavdalys_who	DALYs lost (per 100000)	7998.66	7560.25	7971.72	7367.23	7367.23	7367.23
	BRA	1	0	1	6	idaly_ncd	DALYs lost NCDs (per 100000)	6025.1	6025.1	6025.1	5861.11	5861.11	5861.11
	BRA	1	0	1	7	idaly_mat	DALYs lost maternal causes (per 100000)	43.4886	31.3909	46.1869	28.085	26.5125	28.085
	BRA	1	0	1	8	idaly_neo	DALYs lost neonatal causes (per 100000)	1087.77	841.129	1269.64	879.893	841.129	879.893
	BRA	1	0	1	9	avbirthealtstaff	Births attended by skilled health staff	1.27435	1.24462	1.30258	1.24198	1.24161	1.24198
	BRA	1	0	1	10	avimmudpt	DPT immunization DPT (%)	10.8284	10.5807	10.8367	10.6887	10.5805	10.6887
	BRA	1	0	1	11	sba_wealth_ineq	Ratio skilled birth attendance poor/rich	0.194904	0.191317	0.195073	0.185831	0.185831	0.185831
	BRA	1	0	1	12	sba_rural_ineq	Ratio skilled birth attendance rural/urban	0.167268	0.167268	0.167268	0.163097	0.163097	0.163097
	BRA	1	0	1	13	who_cov	UHC service coverage index	4.613	3.20205	4.93085	3.74462	3.10778	3.74462
	BRA	1	0	1	14	who_cov_ser_cap	UHC index sub service capacity	0	0	0	0	0	0
	BRA	1	0	1	15	who_cov_ncd	UHC index sub NCDs	18.296	18.296	18.296	18.212	18.212	18.212
	BRA	1	0	1	16	who_cov_repro	UHC index sub RMNC health	11.4499	9.81182	11.0129	10.6096	9.76917	10.6096
	BRA	1	0	1	17	who_cov_infec	UHC index sub infectious diseases	3.27298	0	2.85833	0	0	0
	BRB	1	0	0	1	avle	Life expectancy at birth	3.76838	3.43454	3.44923	0	0	0
	BRB	1	0	0	2	halebirth	HALE at birth	2.95868	2.71281	2.72794	0	0	0
	BRB	1	0	0	3	iavmortund5	Under-5 mortality rate	4.00456	2.15689	2.78356	0	0	0
	BRB	1	0	0	4	imortneo	Neonatal mortality rate	3.32476	2.47536	2.73146	0	0	0
	BRB	1	0	0	5	iavdalys_who	DALYs lost (per 100000)	9077.03	8830.7	8852.75	5840.25	4895.52	4923.51
	BRB	1	0	0	6	idaly_ncd	DALYs lost NCDs (per 100000)	10238.5	10238.5	10238.5	6948.21	5905.46	5886.83
	BRB	1	0	0	7	idaly_mat	DALYs lost maternal causes (per 100000)	7.00687	0	0	0	0	0
	BRB	1	0	0	8	idaly_neo	DALYs lost neonatal causes (per 100000)	232.285	102.65	141.749	0	0	0
	BRB	1	0	0	9	avbirthealtstaff	Births attended by skilled health staff	1.14789	1.13234	1.13617	0	0	0
	BRB	1	0	0	10	avimmudpt	DPT immunization DPT (%)	4.36924	4.19301	4.23453	1.92286	0	0
	BRB	1	0	0	11	sba_wealth_ineq	Ratio skilled birth attendance poor/rich	0	0	0	0	0	0
	BRB	1	0	0	12	sba_rural_ineq	Ratio skilled birth attendance rural/urban	0	0	0	0	0	0
	BRB	1	0	0	13	who_cov	UHC service coverage index	4.86857	4.06401	4.1933	0	0	0
	BRB	1	0	0	14	who_cov_ser_cap	UHC index sub service capacity	9.08064	8.65807	4.2475	3.34288	5.59127	0
	BRB	1	0	0	15	who_cov_ncd	UHC index sub NCDs	17.4548	17.4548	17.4548	14.9896	14.8384	14.8512
	BRB	1	0	0	16	who_cov_repro	UHC index sub RMNC health	2.3729	1.07357	0.877943	0	0	0
	BRB	1	0	0	17	who_cov_infec	UHC index sub infectious diseases	6.88887	3.65714	3.54144	0	0	0
	CAN	0	1	0	1	avle	Life expectancy at birth	2.31201	2.15067	2.31201	2.31201	2.15067	2.31201
	CAN	0	1	0	2	halebirth	HALE at birth	2.92933	2.79416	2.92933	2.92933	2.79416	2.92933
	CAN	0	1	0	3	iavmortund5	Under-5 mortality rate	3.06253	3.04101	3.06253	2.92396	2.92396	2.92396
	CAN	0	1	0	4	imortneo	Neonatal mortality rate	2.52157	2.4955	2.52157	2.52157	2.4955	2.52157
	CAN	0	1	0	5	iavdalys_who	DALYs lost (per 100000)	6463.49	6463.49	6463.49	4085.58	4085.58	4085.58
	CAN	0	1	0	6	idaly_ncd	DALYs lost NCDs (per 100000)	7405.71	7405.71	7405.71	3963.76	3963.76	3963.76
	CAN	0	1	0	7	idaly_mat	DALYs lost maternal causes (per 100000)	3.28993	3.24225	3.28993	3.28993	3.24225	3.28993
	CAN	0	1	0	8	idaly_neo	DALYs lost neonatal causes (per 100000)	237.306	230.734	237.306	237.306	230.734	237.306
	CAN	0	1	0	9	avbirthealtstaff	Births attended by skilled health staff	2.03674	2.03674	2.03674	2.03674	2.03674	2.03674
	CAN	0	1	0	10	avimmudpt	DPT immunization DPT (%)	7.35354	7.35354	7.35354	7.35354	7.35354	7.35354
	CAN	0	1	0	11	sba_wealth_ineq	Ratio skilled birth attendance poor/rich
	CAN	0	1	0	12	sba_rural_ineq	Ratio skilled birth attendance rural/urban
[truncated: 855 more rows]

## Sheet: PG-ALL
	Code	IADB	OECD	MICS	WHO	ID	Output code	Output	Model 1	Model 2	Model 3	Model 4	Model 5	Model 6
[truncated: 2,397 more rows]

[truncated: 6 more sheets: ES-LAC, ES-MICS, ES-OECD, ES-ALL, Simar-Wilson, MPI]
